# Supplementary material for: Network pharmacology approach identifies novel anticancer botanicals: Experimental exploration of Falcaria vulgaris (Sickleweed) as a therapeutic candidate
Source: PLoS One. 2026 Feb 27;21(2):e0334417. doi: 10.1371/journal.pone.0334417 (PMC12948079; doi:10.1371/journal.pone.0334417)
Supplement: S1 Table — (XLSX) [file pone.0334417.s005.xlsx]

## Sheet: 667 Met.
C_ID	Formula	Name	Reference
C00051345	C30H50O2	Lup-20(29)-ene-3beta,24-diol	Tanaka, et al., Planta Med, 70, (2004), 1234
C00051351	C19H20O7	Luzonial A	Fukuyama, et al., Chem Pharm Bull, 53, (2005), 125
C00051352	C19H20O7	Luzonial B	Fukuyama, et al., Chem Pharm Bull, 53, (2005), 125
C00051353	C19H18O6	Luzonidial A	Fukuyama, et al., Chem Pharm Bull, 53, (2005), 125
C00051454	C24H24O5	Mammea A/BD	Buckingham(Executive Editor), Dictionary of Natural Products, Chapman & Hall, 1994, Vol1-7 1995, Vol8 1996, Vol9 1997, Vol10 1998, Vol11.Reutrakul, et al., Planta Med, 69, (2003), 1048
C00051455	C22H26O5	Mammearin A	Reutrakul, et al., Planta Med, 69, (2003), 1048
C00051480	C20H26O5	Maoyecrystal I	Han, et al., Planta Med, 70, (2004), 581
C00051513	C34H45ClN2O11	Maytanbutacine	Wang, et al., Handbook of Effective Components in Vegetal Medicines, People Health Press, Beijing, (1986)
C00051514	C36H50ClN3O10	Maytanbutine	Wang, et al., Handbook of Effective Components in Vegetal Medicines, People Health Press, Beijing, (1986)
C00051515	C35H48ClN3O10	Maytanprine	Ji, et al., Pharmacological Action and Application of Available Antitumor Composition of Traditional Chinese Medicine, Heilongjiang Science and technology Press, Heilongjiang, (1998).Sun, et al., Brief Handbook of Natural Active Compounds, Medicinal Science and Technology Press of China, Beijing, (1998)
C00051516	C37H52ClN3O10	Maytanvaline	Wang, et al., Handbook of Effective Components in Vegetal Medicines, People Health Press, Beijing, (1986)
C00051584	C9H10O5	Methyl-4-O-methylgallate	Chen, et al., Lexicon of Active Componentsin in Plants, Vol1, Medicinal Science and Technology Press of China, Beijing, (2001)
C00051623	C42H72O15	Momorcharaside A	Zhu, et al., Acta Pharmaceutica Sinica(Yaoxue Xuebao), 25, (1990), 898
C00051630	C33H60O6	Montalicin A	Liaw, et al., Planta Med, 70, (2004), 948
C00051631	C35H64O6	Montalicin B	Liaw, et al., Planta Med, 70, (2004), 948
C00051632	C35H64O7	Montalicin C	Liaw, et al., Planta Med, 70, (2004), 948
C00051633	C35H64O7	Montalicin D	Liaw, et al., Planta Med, 70, (2004), 948
C00051634	C37H66O7	Montalicin E	Liaw, et al., Planta Med, 70, (2004), 948
C00051635	C35H64O7	Montalicin F	Liaw, et al., Planta Med, 70, (2004), 948
C00051636	C37H68O7	Montalicin I	Liaw, et al., Planta Med, 70, (2004), 948
C00051637	C37H68O7	Montalicin J	Liaw, et al., Planta Med, 70, (2004), 948
C00051667	C17H32O3	Muricatacin	Rieser, et al., Tetrahedron, 32, (1991), 1137
C00000113	C9H7NO2	Indole-3-carboxylic acid	Yu,J.Nat.Prod.,69,(2006),1330
C00000152	C9H8O3	p-Coumaric acidp-Coumarate4-Coumarate4-coumaric acid	Koeduka, T. et al., J. Biosci. Bioeng., 127, (2019), 539-543.
C00000258	C8H8O4	2,6-Dimethoxy-1,4-benzoquinone2,6-Dimethoxy-p-benzoquinone	Singh, B and Sharma, R. V., Secondary Metabolites of Medicinal Plants, Vol. 3, (2020), Wiley-VCH Verlag GmbH and Co. KGaA.
C00000269	C19H24O7	Nagilactone B	Ji, et al., Pharmacological Action and Application of Available Antitumor Composition of Traditional Chinese Medicine, Heilongjiang Science and technology Press, Heilongjiang, (1998).Sun, et al., Brief Handbook of Natural Active Compounds, Medicinal Science and Technology Press of China, Beijing, (1998).Buckingham(Executive Editor), Dictionary of Natural Products, Chapman & Hall, 1994, Vol1-7 199…
C00000270	C19H22O7	Nagilactone C	Ji, et al., Pharmacological Action and Application of Available Antitumor Composition of Traditional Chinese Medicine, Heilongjiang Science and technology Press, Heilongjiang, (1998).Edited by Jiangsu New Medicinal College, Chinese Medicine Dictionary, Shanghai Science and technology Press, Shanghai, (1979).Sun, et al., Brief Handbook of Natural Active Compounds, Medicinal Science and Technology …
C00000271	C18H20O6	Nagilactone D	Ji, et al., Pharmacological Action and Application of Available Antitumor Composition of Traditional Chinese Medicine, Heilongjiang Science and technology Press, Heilongjiang, (1998).Sun, et al., Brief Handbook of Natural Active Compounds, Medicinal Science and Technology Press of China, Beijing, (1998).Buckingham(Executive Editor), Dictionary of Natural Products, Chapman & Hall, 1994, Vol1-7 199…
C00000272	C19H24O6	Nagilactone E	Ji, et al., Pharmacological Action and Application of Available Antitumor Composition of Traditional Chinese Medicine, Heilongjiang Science and technology Press, Heilongjiang, (1998).Edited by Jiangsu New Medicinal College, Chinese Medicine Dictionary, Shanghai Science and technology Press, Shanghai, (1979).Sun, et al., Brief Handbook of Natural Active Compounds, Medicinal Science and Technology …
C00000297	C11H6O3	FicusinPsoralen	Matern,Cell Culture and Somatic Cell Genetics of Plants,Academic Press.New York,vol5,(1988),p3Matern,Planta Med.,57,(1991),S15
C00000555	C15H10O5	Emodin	Macias,J.Nat.Prod.,63,(2000),757
C00000582	C11H6O4	Xanthotoxol8-Hydroxyanthotoxol	Teng,J.Nat.Prod.,67,(2004),1014
C00000584	C14H14O4	(+)-MarmesinMarmesin	Matern,Cell Culture and Somatic Cell Genetics of Plants,Academic Press.New York,vol5,(1988),p3Matern,Planta Med,57,(1991),S15
C00008703	C21H22O11	Astilbin	Li, X. et al., PLoS ONE, 11, (2016), 0150063.
C00008818	C15H14O7	(-)-EpigallocatechinEpigallocatechinL-Epigallocatechinl-Epigallocatechin	Chaubal, et al., Planta Med, 69, (2003), 287.Takano, et al., Planta Med, 69, (2003), 321.KISHI, et al., Chem Pharm Bull, 51, (2003), 1051.OHASHI, et al., Chem Pharm Bull, 51, (2003), 343.MATSUDA, et al., Chem Pharm Bull, 50, (2002), 208.Zhang, et al., Journal of Natural Products, 64, (2001), 1527.Tu, Chinese Traditional and Herbal Drugs(Zhongcaoyao), 22, (1991), 419.Cui, et al., Chinese Tradition…
C00009380	C15H10O4	Daidzein7,4'-Dihydroxyisoflavone	PLoS ONE., 2013, 8(9), e73076
C00010228	C25H26O5	5,7-Dihydroxy-6-(3-methylbut-2-enyl)-8-(3-methylbutyryl)-4-phenylcoumarinMammea A/BA	Harborne, The Handbook of Natural Flavonoids, 2, (1999), 517,Isoflavonoids and neoflavonoidsCrombie,J.Chem.Soc.C,(1967),2553
C00010229	C25H26O5	Mammea A/BB5,7-Dihydroxy-6-(3-methylbut-2-enyl)-8-(2-methylbutyryl)-4-phenylcoumarin	Harborne, The Handbook of Natural Flavonoids, 2, (1999), 517,Isoflavonoids and neoflavonoidsCrombie,J.Chem.Soc.C,(1967),2553
C00010868	C10H16	(+)-Limonene(+)-(R)-limoneneD-Limonene(+)-S-Carvoned-(+)-Limonene	Liu, H. et al., Foods, 9, (2020), 75.
C00011153	C14H6O8	Ellagic acidGallogenAlizarin yellowElagostasine	Dell'Agli, et al., Planta Med, 69, (2003), 162.Fogliani, et al., Phytochemistry, 66, (2005), 241.Kiss, et al., Planta Med, 70, (2004), 919.Asami, et al., Journal of Natural Products, 66, (2003), 729.Buckingham(Executive Editor), Dictionary of Natural Products, Chapman & Hall, 1994, Vol1-7 1995, Vol8 1996, Vol9 1997, Vol10 1998, Vol11.Sun, et al., Brief Handbook of Natural Active Compounds, Medici…
C00012041	C15H16O3	Isolinderalactone	Cheng,Chem.Pharm.Bull.,55,(2007),1390
C00014164	C20H20O6	Leachianone G5,7,2',4'-Tetrahydroxy-8-prenylflavanone	Mori-Hongo,J.Nat.Prod.,72,(2009),63
C00014493	C23H24O5	7-Methoxypraecansone B6'',6''-Dimethylpyrano[2'',3'':4',3']-2',6',beta-trimethoxychalcone	Carcache-Blanco,J. Nat. Prod.,66,(2003),1197
C00019061	C51H78O7	Indicanin D5,7-Dihydroxy-8-(2-hydroxy-3-methyl-3-butenyl)-4'-(1-(hydroxymethyl)pentacosyloxy)-6-prenylisoflavoneIndicanine D	Nkengfack,Phytochem.,58,(2001),1113
C00019062	C25H26O6	Erysenegalensein E	Sekine,Phytochem.,52,(1999),87
C00019144	C11H16O3	(-)-Loliolide(6S,7alphaR)-LoliolideLoliolide	Kimura,J.Nat.Prod.,65,(2002),57
C00019309	C14H10O4	2-(3,5-Dihydroxyphenyl)-6-hydroxybenzofuranMoracin MVeraphenol6,3',5'-Trihydroxy-2-phenylbenzofuran	Takasugi, M. et al., CA, 1980, 92, 160540 (isol, struct)
C00019928	C14H12O4	5-Hydroxyseselin	Ito,Chem. Pharm. Bull.,36,(1988),3292
C00020119	C15H14O3	Mansonon DMansonone D	Marini,Tetrahedron Lett.,(1965),4857
C00020125	C15H14O4	HelicquinoneMansonone H	Tanaka,Tetrahedron Lett.,(1966),2767
C00020154	C15H26O	tau-Muurololepi-alpha-MuurololT-Muurolol	Ding,J.Nat.Prod.,72,(2009),99
C00022708	C20H32O3	(+)-Isocupressic acidIsocupressic acid15-Hydroxy-8(17),13E-labdadien-15-oic acid	Caputo,Phytochem.,13,(1980),2479
C00023387	C18H28O	15,16-Dinor-8(17),11E-labdadien-13-one	Itokawa,Chem. Pharm. Bull.,28,(1980),3452
C00024457	C21H24N2O3	Lochnericine(-)-Lochnericine	Ravao,Phytochem.,21,(1982),2160
C00024623	C20H19NO5	(+)-ChelidonineChelidoninStylophorineChelidonine	Szaufer,Phytochem.,17,(1978),1446
C00024634	C21H18NO4	Chelerythrine	Preininger,Planta Med.,36,(1979),213 Iwasa,Phytochem.,21,(1982),611
C00025221	C21H24N2O4	IsopteropodineUncarine E7-Isopteropodineallo-Isopteropodine	Phillipson,J.Nat.Prod.,45,(1982),145
C00025266	C38H42N2O6	(+)-IsotetrandrineIsotetrandrineIsosinomenin AIsosinomenine AO,O'-DimethylobamegineO,O'-DimethylstepholineO,O-DimethylobamegineO,O-DimethylstepholineO-Methylberbamine	Moreira, I. C. et al., Chem. Biodiv., 10, (2013), 1921-1943.
C00025575	C28H37NO9	Isoharringtonine	Wang,Yaoxue Xuebao,27,(1992),173
C00025607	C20H21NO4	(-)-Dicentrine(R)-(-)-Dicentrine L-Dicentrine NSC 251699	Hoet, et al., Planta Med, 70, (2004), 407.Sun, et al., Brief Handbook of Natural Active Compounds, Medicinal Science and Technology Press of China, Beijing, (1998).
C00025876	C38H42N2O6	Funiferine(+)-Funiferine NSC 189487	Mahiou, et al., Phytochemistry, 54, (2000), 709.
C00025914	C36H36N2O5	(+)-IsotrilobineHomotrilobinHomotrilobineIsotrilobinN,O-Dimethylcocsoline	Lebouef,Plant.Med.Phytother.,16,(1982),280
C00026111	C19H16NO4	Berberrubine9-Berberoline	Tang, et al., Planta Med, 69, (2003), 97.Buckingham(Executive Editor), Dictionary of Natural Products, Chapman & Hall, 1994, Vol1-7 1995, Vol8 1996, Vol9 1997, Vol10 1998, Vol11.Chinese Materia Medica Editing Committee of the National Chinese Medicine and Pharmacology Bureau, Chinese Materia Medica (ZHONG HUA BEN CAO), Vol.1-Vol.30, Shanghai Science and technology Press, Shanghai, (1999).Wang, et…
C00026205	C15H25NO6	Indicine N-oxide	Mattocks,J.Chem.Soc.,C,(1967),329
C00026352	C15H17NO3	Isoplatydesmine(+)-Isoplatydesmine6-Deoxyribaline	Higa,Phytochem.,13,(1974),1269
C00026457	C15H15NO6	Melicarpine	Chen,Planta Med.,69,(2003),542
C00026462	C13H13NO5	Melisemine	Michael,Nat.Prod.Rep.,21,(2004),650
C00026982	C16H10N2O2	IndirubinCouroupitine BIndigo redIndigopurpurin	Deng,Phytomedicine,15,(2008),277
C00027716	C18H21NO4	1-O-Acetyl-9-O-demethylpluviine1-O-Acetylnorpluviine	Koorbanally,Phytochem.,54,(2000),93
C00028395	C18H21NO4	Isocephalotaxine	Wang,Yaoxue Xuebao,27,(1992),173
C00028813	C14H25NO	N-Isobutyldeca-trans-2-trans-4-dienamidePellitorine	Saadali,Phytochem.,58,(2001),1083
C00029372	C21H18N2O5	10-Methoxycamptothecin10-Methoxycamptothecin:(-)-10-Methoxycamptothecin	Edited by Jiangsu New Medicinal College, Chinese Medicine Dictionary, Shanghai Science and technology Press, Shanghai, (1979).Sun, et al., Brief Handbook of Natural Active Compounds, Medicinal Science and Technology Press of China, Beijing, (1998).Buckingham(Executive Editor), Dictionary of Natural Products, Chapman & Hall, 1994, Vol1-7 1995, Vol8 1996, Vol9 1997, Vol10 1998, Vol11.KITAJIMA, et a…
C00029611	C21H18N2O5	9-Methoxycamptothecin	Ji, et al., Pharmacological Action and Application of Available Antitumor Composition of Traditional Chinese Medicine, Heilongjiang Science and technology Press, Heilongjiang, (1998).Edited by Jiangsu New Medicinal College, Chinese Medicine Dictionary, Shanghai Science and technology Press, Shanghai, (1979).Sun, et al., Brief Handbook of Natural Active Compounds, Medicinal Science and Technology …
C00029819	C25H28O6	beta-Mangostin	Panthong,Phytochem.,67,(2006),999
C00029919	C29H38O4	Celastrol	Jin,J.Nat.Prod.,65,(2002),89
C00030222	C9H10O5	Ethyl gallateProgallin AEthy gallate	Minami,J.Nat.Med.,60,(2006),138
C00030348	C23H24O6	gamma-MangostinNormangostin	Suksamrarn,Chem.Pharm.Bull.,54,(2006),301
C00030395	C53H90O22	Ginsenoside Rb2	Song,Chem.Pharm.Bull.,48,(2000),838
C00030524	C27H36O4	iso-Dulcinol	Giang,Chem.Pharm.Bull.,54,(2006),546
C00030528	C38H46O8	Isogambogenic acid	Han,Chem.Pharm.Bull.,54,(2006),265
C00030723	C24H26O8	Mangostenone C(-)-Mangostenone C	Suksamrarn,Chem.Pharm.Bull.,54,(2006),301
C00030724	C23H24O6	Mangostenone D(-)-Mangostenone D	Suksamrarn,Chem.Pharm.Bull.,54,(2006),301
C00030725	C24H28O8	Mangostenone E	Suksamrarn,Chem.Pharm.Bull.,54,(2006),301
C00030726	C23H24O5	Mangostinone	Mahabusarakam,Phytochem.,66,(2005),1148
C00030764	C52H86O22	22-O-MethylprotodioscinMethylprotodioscinMethyl protodioscin(-)-MethylprotodioscinSmilax saponin BProtodioscin 22-methyl ether	Chinese Materia Medica Editing Committee of the National Chinese Medicine and Pharmacology Bureau, Chinese Materia Medica (ZHONG HUA BEN CAO), Vol.1-Vol.30, Shanghai Science and technology Press, Shanghai, (1999).Chiang, et al., Chem Abstr, 116, (1992), 165861h.Sun, et al., Chinese Traditional and Herbal Drugs(Zhongcaoyao), 33, (2002), 276.Sautou, et al., Chem Pharm Bull, 52, (2004), 1353.Yin, et…
C00030781	C17H16O4	Mollugin	Liu, et al., Acta Pharmaceutica Sinica(Yaoxue Xuebao), 20, (1985), 53.Itokawa, et al., Chem Pharm Bull, 31, (1983), 2353.Kinghorn, et al., Planta Med, 70, (2004), 691
C00030793	C33H36O8	Morellic acid	Khamthong, N. and Hutadilok-Towatana, N., Nat. Prod. Communications, 12, (2017), 453-460.
C00030796	C19H20O7	Murrayacoumarin C	Xin,Chem.Pharm.Bull.,56,(2008),827
C00031546	C15H10O5	2-Methyl-1,3,6-trihydroxyanthraquinone6-Hydroxyrubiadin1,3,6-Trihydroxy-2-methylanthraquinone2-Methyl-1,3,6-trihydroxy-9,10-anthraquinone	Deng,J.Nat.Prod.,70,(2007),2049
C00031602	C22H28O6	Apetalic acid	Govindachari,J.Chem.Soc.,C,(1968),1323
C00031762	C20H32O	(-)-Kaur-16-en-19-olCandol BEnt-18-Hydroxykaur-16-ene	Han, et al., Journal of Natural Products, 67, (2004), 1620.Ngamrojnavanich, et al., Planta Med, 69, (2003), 555
C00031890	C22H28O6	Isoapetalic acid	Shen,Chem.Pharm.Bull.,52,(2004).402
C00031891	C24H30O7	Isoapetalic acid 5-O-acetate	Shen,Chem.Pharm.Bull.,52,(2004).402
C00031892	C23H30O6	Isoapetalic methyl ester(-)-Isoapetalic methyl ester	Shen,Chem.Pharm.Bull.,52,(2004).402
C00031894	C29H24O5	Isochamuvaritin	Ichimaru,Chem.Pharm.Bull.,52,(2004),138
C00031897	C22H30O7	Rabdophyllin GRabdosin CIsodonoiol	Li,Phytochem.,58,(2001),543
C00031912	C22H28O5	Isorecedensolide	Shen,Chem.Pharm.Bull.,52,(2004).402
C00031918	C28H40O8	Ixocarpalactone A	Buckingham(Executive Editor), Dictionary of Natural Products, Chapman & Hall, 1994, Vol1-7 1995, Vol8 1996, Vol9 1997, Vol10 1998, Vol11.GU, et al., Chem Pharm Bull, 51, (2003), 530.Kinghorn, et al., Planta Med, 70, (2004), 691
C00031959	C20H28O6	Lasiodonin	Sun, et al., Diterpenoids from Isodon Species, Science Press, Beijing, (2001).HAN, et al., Chem Pharm Bull, 51, (2003), 790
C00031973	C21H22O4	Licochalcone E	https://doi.org/10.1080/07391102.2020.1779132
C00031983	C34H37N5O6	Longicalycinin A	Hsieh,Chem.Pharm.Bull.,53,(2005),336
C00031989	C22H30O6	Lushanrubescensin H(+)-Lushanrubescensin H	Han,Chem.Pharm.Bull.,51,(2003),790
C00032012	C10H10O3	Methyl 4-hydroxycinnamateMethyl 4-hydroxy cinnamate4-Hydroxycinnamic acid methyl esterMethyl p-coumarateMethyl p-hydroxycinnamate	Xiao,Phytochem.,68,(2007),1059
C00032040	C48H60O10	Myriceric acid C	Wu,Chem.Pharm.Bull.,53,(2005),56
C00032096	C45H72O17	Orbiculatoside B(-)-Orbiculatoside B	Sautour,J.Nat.Prod.,61,(2007),91
C00033518	C13H8O4	1,5 dihydroxyxanthone1,5-Dihydroxyxanthone	Somanathan,J.Chem.Soc.,Perkin 1,(1972),1935
C00033565	C32H50O4	3-Acetyl oleanolic acid3-O-Acetyloleanolic acid(+)-3-O-Acetyloleanolic acid3beta-Acetoxyolean-12-en-28-oic acidAcetyloleanolic acid(+)-Acetyloleanolic acidOleanolic acid acetate(+)-Oleanolic acid acetate	Al-Rehaily,Phytochem.,69,(2008),1910
C00033590	C20H24O4	6-Methoxy-7-geranyloxycoumarin7-O-Geranylscopoletin6-Methoxyaurapten	Carsen,Acta Chem.Scand.,24,(1978),1113
C00033629	C28H32O6	Allanxanthone C	Aravind, A. P. A et al., Diversity of Garcinia species in the Western Ghats: Phytochemical Perspective, Chapter 2, (2016), p.19-70.
C00033953	C27H30O8	Interiorin B(-)-Interiorin B	Pu,Phytochem.,69,(2008),1266
C00033990	C25H30O8	Kadsurin	Pu,Phytochem.,69,(2008),1266
C00035181	C19H24O6	Murrayacoumarin A	Ito,Phytochem.,66,(2005),567
C00035182	C19H18O7	Murrayacoumarin B(+)-Murrayacoumarin B	Ito,Phytochem.,66,(2005),567
C00035336	C29H36O2	Machillene	Cheng,Phytochem.,66,(2005),1180
C00035812	C32H46O6	Brasiliensic acid	Yimdjo, et al., Phytochemistry, 65, (2004), 2789.Buckingham(Executive Editor), Dictionary of Natural Products, Chapman & Hall, 1994, Vol1-7 1995, Vol8 1996, Vol9 1997, Vol10 1998, Vol11.
C00035839	C32H46O6	Inophylloidic acid	Yimdjo,Phytochem.,65,(2004),2789
C00035849	C38H62O10	Kahiricoside III(+)-Kahiricoside III	Radwan,Phytochem.,65,(2004),2909
C00035850	C38H62O10	Kahiricoside IV(+)-Kahiricoside IV	Radwan,Phytochem.,65,(2004),2909
C00035851	C42H70O14	Kahiricoside V	Radwan,Phytochem.,65,(2004),2909
C00035985	C15H10N2O2	9-Methoxycanthin-6-one	Kuo, et al., Journal of Natural Products, 66, (2003), 1324.Kanchanapoom, et al., Phytochemistry, 56, (2001), 383Bedir,Chem.Pharm.Bull.,51,(2003),1301
C00036140	C31H38O10	MeliacinanhydrideMethyl 12-oxo-8alpha,15-dihydroxyabiet-13-en-19-oate	Barrero,Phytochem.,65,(2003),2507
C00036142	C21H32O5	Methyl 15-hydroxy-8alpha,12alpha-epidioxiabiet-13-en-19-oate	Barrero,Phytochem.,65,(2003),2507
C00036144	C20H26O2	Microstegiol	Li,J.Nat.Prod.,63,(2000),139
C00036150	C19H16O4	Moracin D7-(6-Hydroxy-2-benzofuranyl)-2,2-dimethyl-2H-1-benzopyran-5-ol	Takasugi, M. et al., Chem. Lett., 1978, 7, 1239-1240 (Moracin D)
C00036154	C20H20O4	Moracin I6-Hydroxy-2-(5-hydroxy-3-methoxy-2-prenylphenyl)benzofuran	Deshpande, V.H. et al., Indian J. Chem., 1975, 13, 453-457 (isol)
C00036157	C19H18O4	Moracin N	Lee,J.Nat.Prod.,64,(2001),1286
C00036592	C30H48O2	5alpha-Lanosta-7,9(11),24-triene-3alpha,23-diol(-)-5alpha-Lanosta-7,9(11),24-triene-3alpha,23-diol	Camacho,Phytochem.,56,(2001),203
C00036600	C15H14O4	5-Methoxyseselin	Lin,Phytochem.,62,(2003),619
C00036735	C53H86O23	Araliasaponin IXCongmunoside IX	Song,Phytochem.,56,(2001),491
C00037184	C19H18O5	Globulixanthone D	Chen, et al., Planta Med, 70, (2004), 1195.Nkengfack, et al., Phytochemistry, 61, (2002), 181.
C00037429	C22H30O7	Longikaurin B	Hong,J.Nat.Prod.,71,(2008),1055
C00037440	C30H50O2	Lup-20(29)-ene-1beta,3beta-diol	Orabi,Phytochem.,58,(2001),475
C00038154	C34H46O9	12-O-Methylvolkensin(-)-12-O-Methylvolkensin	Tada,Phytochem.,51,(1999),787
C00039110	C20H32O2	ent-kaur-16-en-13,19-diol(-)-ent-kaur-16-en-13,19-diol	Hursthouse,Phytochem.,51,(1999),83
C00039436	C37H66O6	IsodesacetyluvaricinSquamocin M	Chang,Phytochem.,51,(1999),883
C00039604	C22H30O7	Lasiokaurin	Ji, et al., Pharmacological Action and Application of Available Composition of Traditional Chinese Medicine, Heilongjiang Science and technology Press, Heilongjiang, (1995).Gao, et al., China Journal of Chinese Materia Medica(Zhongguo Zhongyao Zazhi), 19, (1994), 295.Wang, et al., Handbook of Effective Components in Vegetal Medicines, People Health Press, Beijing, (1986).Abbaskhan, et al., Planta…
C00039742	C35H46O12	Meliatoxin B1	Tada,Phytochem.,51,(1999),787
C00040176	C30H36O10	Interiotherin CRubriflorin A	Chen, et al., Journal of Natural Products, 65, (2002), 1242
C00041028	C20H30O	Labda-7,12(E),14-triene-17-al(+)-Labda-7,12(E),14-triene-17-al	Roengsumran,Phytochem.,50,(1999),449
C00041030	C20H32O	Labda-7,12(E),14-triene-17-ol(+)-Labda-7,12(E),14-triene-17-ol	Roengsumran,Phytochem.,50,(1999),449
C00043123	C20H30O4	Zerumin B	Abas,J.Nat.Prod.,68,(2005),1090
C00043195	C18H18O3	3''-Methoxynyasol	Zhang,J.Nat.Prod.,67,(2004),194
C00043205	C16H15NO5	4-Methoxydianthramide B	Hsieh,J.Nat.Prod.,67,(2004),1522
C00043351	C31H46O8	Caseamembrin A(+)-Caseamembrin A	Shen,J.Nat.Prod.,67,(2004),316
C00043600	C20H24O4	Hypopurin A(+)-Hypopurin A	Shen,J.Nat.Prod.,67,(2004),1947
C00043644	C26H30O4	Lakoochin A	Puntumchai,J.Nat.Prod.,67,(2004),485
C00043645	C29H34O4	Lakoochin B	Puntumchai,J.Nat.Prod.,67,(2004),485
C00043678	C24H30O9	Luzonoid A(+)-Luzonoid A	Fukuyama,J.Nat.Prod.,67,(2004),1833
C00043679	C24H30O9	Luzonoid B(+)-Luzonoid B	Fukuyama,J.Nat.Prod.,67,(2004),1833
C00043680	C24H30O9	Luzonoid C(+)-Luzonoid C	Fukuyama,J.Nat.Prod.,67,(2004),1833
C00043681	C24H30O9	Luzonoid D(-)-Luzonoid D	Fukuyama,J.Nat.Prod.,67,(2004),1833
C00043682	C25H32O9	Luzonoid E(+)-Luzonoid E	Fukuyama,J.Nat.Prod.,67,(2004),1833
C00043685	C30H40O14	Luzonoside A(-)-Luzonoside A	Fukuyama,J.Nat.Prod.,67,(2004),1833
C00043686	C30H40O14	Luzonoside B(-)-Luzonoside B	Fukuyama,J.Nat.Prod.,67,(2004),1833
C00043701	C24H34O7	Melissoidesin G(-)-Melissoidesin G	Zhao,J.Nat.Prod.,67,(2004),1441
C00043703	C22H32O5	Melissoidesin N(-)-Melissoidesin N	Zhao,J.Nat.Prod.,67,(2004),1441
C00043704	C24H34O6	Melissoidesin O(-)-Melissoidesin O	Zhao,J.Nat.Prod.,67,(2004),1441
C00043708	C24H34O7	Melissoidesin S(-)-Melissoidesin S	Zhao,J.Nat.Prod.,67,(2004),1441
C00043736	C35H62O8	Montacin	Liaw,J.Nat.Prod.,67,(2004),1804
C00044208	C35H64O7	Javoricin	Rieser, et al., Journal of Natural Products, 59, (1996), 100
C00044228	C35H64O6	Longifolicin(+)-Longifolicin	Chang,J.Nat.Prod.,64,(2001),925
C00044237	C35H62O7	Molvizarin	Zafra-Polo,Phytochem.,48,(1998),1087
C00044246	C35H64O7	Muricatetrocin A	Zafra-Polo,Phytochem.,48,(1998),1087
C00044247	C35H64O7	Muricatetrocin B	Gallardo,Phytochem.,47,(1998),811
C00044252	C35H64O8	Muricatocin A	Zafra-Polo,Phytochem.,48,(1998),1087
C00044253	C35H64O8	Muricatocin B	Zafra-Polo,Phytochem.,48,(1998),1087
C00044254	C35H64O8	Muricatocin C	Zafra-Polo,Phytochem.,48,(1998),1087
C00044408	C14H16O4	(6R,7R,8R)-8-Methoxygoniodiol	Lan,J.Nat.Prod.,66,(2003),487
C00044846	C30H48O2	Kansenone	Wang,J.Nat.Prod.,66,(2003),630
C00044847	C30H48O3	Kansenonol(+)-Kansenonol	Wang,J.Nat.Prod.,66,(2003),630
C00044853	C30H38O6	Lappadilactone	Sun,J.Nat.Prod.,66,(2003),1175
C00044895	C21H28O5	Ludongnin J(-)-Ludongnin J	Han,J.Nat.Prod.,66,(2003),1391
C00045327	C30H52O	Isohelianol	Akahisa,J.Nat.Prod.,65,(2002),158
C00045353	C35H64O6	Muricin H(+)-Muricin H	Liaw,J.Nat.Prod.,65,(2002),470
C00045354	C37H66O6	Muricin I	Liaw,J.Nat.Prod.,65,(2002),470
C00046028	C27H30O9	Interiotherin B	Chen,J.Nat.Prod.,65,(2002),1242
C00046029	C26H26O8	Interiotherin D(-)-Interiotherin D	Chen,J.Nat.Prod.,65,(2002),1242
C00046041	C23H24O6	Isoalvaxanthone	Hou,J.Nat.Prod.,64,(2001),65
C00046058	C25H32O4	Kazinol F	Zhang,J.Nat.Prod.,64,(2001),1206
C00046059	C26H34O4	Kazinol J	Zhang,J.Nat.Prod.,64,(2001),1206
C00046114	C25H24O5	Mammea A/AB cyclo D	Chaturvedula,J.Nat.Prod.,65,(2002),965
C00046125	C20H22O5	Maoecrystal P(-)-Maoecrystal P	Wang,Phytochem.,47,(1998),307
C00046169	C15H18O4	Moroccolide A(+)-Moroccolide A	Hilmi,J.Nat.Prod.,65,(2002),523
C00046173	C35H64O7	Muricin A(+)-Muricin A	Chang,J.Nat.Prod.,64,(2001),925
C00046174	C35H64O7	Muricin B(+)-Muricin B	Chang,J.Nat.Prod.,64,(2001),925
C00046175	C35H64O7	Muricin C	Chang,J.Nat.Prod.,64,(2001),925
C00046176	C33H60O7	Muricin D(+)-Muricin D	Chang,J.Nat.Prod.,64,(2001),925
C00046178	C35H62O7	Muricin F(+)-Muricin F	Chang,J.Nat.Prod.,64,(2001),925
C00047249	C33H36O7	Isomorellin	Tao,J.Nat.Prod.,72,(2009),117
C00047981	C19H26O7	Longilactone	Miyake,J.Nat.Prod.,72,(2009),2135
C00049647	C26H36O9	Lungshengenin A	Jiang,J.Nat.Prod.,62,(1999),941
C00049649	C26H36O8	Lungshengenin C(-)-Lungshengenin C	Jiang,J.Nat.Prod.,62,(1999),941
C00049653	C26H34O9	Lungshengenin G(-)-Lungshengenin G	Jiang,J.Nat.Prod.,62,(1999),941
C00050239	C6H11NOS2	4-Methylsulfinylbutyl isothiocyanateSulforaphane	Wang, et al., Handbook of Effective Components in Vegetal Medicines, People Health Press, Beijing, (1986).Etten, et al., Chem Abstr, 93, (1980), 164396e
C00050430	C6H8O6	Ascorbic acid	PLoS ONE., 2013, 8(9), e73076
C00050503	C20H20O4	(2S)-Abyssinone II	Chacha, et al., Phytochemistry, 66, (2005), 99.Kinghorn, et al., Planta Med, 70, (2004), 691.Lee, et al., Journal of Natural Products, 64, (2001), 1286.
C00050524	C29H36O5	6beta-Cinnamoyl-7beta-hydroxyvouacapen-5alpha-ol	Promsawan, et al., Planta Med, 69, (2003), 776.
C00050537	C61H96O28	Assamicin III	LIU, et al., Chem Pharm Bull, 53, (2005), 1310.
C00050586	C17H19NO3	Erysoline	Wang, et al., Handbook of Effective Components in Vegetal Medicines, People Health Press, Beijing, (1986).
C00050588	C23H22NO5	Ethoxychelerythrine	Tang, et al., Planta Med, 69, (2003), 97.Sun, et al., Brief Handbook of Natural Active Compounds, Medicinal Science and Technology Press of China, Beijing, (1998).
C00050590	C50H82O23	F-Gitonin	Singh, B and Sharma, R. V., Secondary Metabolites of Medicinal Plants, Vol. 1, (2020), Wiley-VCH Verlag GmbH and Co. KGaA.
C00050594	C20H30O3	Galanal B	Morita, et al., Planta Med, 54, (1988), 117.
C00050625	C24H24O6	10-O-Methylmacluraxanthone	Anu Aravind, A. P. et al., Diversity of Garcinia species in the Western Ghats: Phytochemical Perspective (2017), 19-75, ISBN:978-81-924674-5-0
C00050641	C28H38O7	18-Hydroxywithanolide D	Kinghorn, et al., Planta Med, 70, (2004), 691
C00050665	C36H58O9	25-O-Methoxycimigenol 3-O-alpha-L-arabinopyranosideCimiracemoside B	WATANABE, et al., Chem Pharm Bull, 50, (2002), 121
C00050668	C19H28O7	2alpha-Hydroxytirotundin	Gu, et al., Journal of Natural Products, 65, (2002), 532
C00050760	C16H14O6	7-O-Methyleriodictyol	Ohtsuki, et al., Planta Med, 70, (2004), 1170
C00050768	C15H10N2O3	9-Methoxycanthin-6-one 3-N-oxide	Guo, et al., Natural Product Research and Development(Tianran Chanwu Yanjiu Yu Kaifa), 16, (2005), 88.Kuo, et al., Journal of Natural Products, 66, (2003), 1324
C00050784	C20H30O12	ent-18-Hydroxytrachyloban-3-one	Block, et al., Phytochemistry, 65, (2004), 1165
C00050801	C36H36N2O6	Hypoepistephanine	Edited by Jiangsu New Medicinal College, Chinese Medicine Dictionary, Shanghai Science and technology Press, Shanghai, (1979).Chinese Materia Medica Editing Committee of the National Chinese Medicine and Pharmacology Bureau, Chinese Materia Medica (ZHONG HUA BEN CAO), Vol.1-Vol.30, Shanghai Science and technology Press, Shanghai, (1999).Kuroda, et al., Chem Pharm Bull, 24, (1976), 2413.Matsuno, e…
C00050836	C20H26O5	Inflexusin B	Li, et al., Chinese Traditional and Herbal Drugs(Zhongcaoyao), 27, (1996), 323.Sun, et al., Diterpenoids from Isodon Species, Science Press, Beijing, (2001)
C00050849	C24H38O3	Irisquinone A	Sun, et al., Brief Handbook of Natural Active Compounds, Medicinal Science and Technology Press of China, Beijing, (1998).Seki, et al., Chem Ind, (London), (1975), 349.Wu, et al., Huaxue Xuebao, 39, (1981), 767.Wu, et al., Chinese Traditional and Herbal Drugs(Zhongcaoyao), 16, (1985), 101.Tang, et al., Planta Med, 69, (2003), 97.Chen, Liu, et al., Determination of Effective Components in Traditio…
C00050881	C23H26N2O5	Isobrucine N-oxide	Yin, et al., Modern Study of Chinese Drugs and Clinical Applications (1), Xueyuan Press, Beijing, (1993).Yang, et al., China Journal of Chinese Materia Medica(Zhongguo Zhongyao Zazhi), 18, (1993), 739.Cai, et al., J of Natural Medicines(Japan), 44, (1990), 42.Cai, et al., J of Natural Medicines(Japan), 49, (1995), 39
C00050896	C30H44O7	Isocucurbitacin D(+)-Isocucurbitacin D	Wang, et al., Handbook of Effective Components in Vegetal Medicines, People Health Press, Beijing, (1986)
C00050905	C20H18O5	Isodispar B	Guilet, et al., Phytochemistry, 58, (2001), 571
C00050966	C17H26O3	Isoobtusilactone	Chem Abstr, 83, (1975), 11157q.Anderson, et al., Journal of Natural Products, 55, (1992), 71.Mukherjee, et al., Phytochemistry, 37, (1994), 1641
C00051000	C21H22N2O3	Isostrychnine N-oxide	Yin, et al., Modern Study of Chinese Drugs and Clinical Applications (1), Xueyuan Press, Beijing, (1993).Cai, et al., J of Natural Medicines(Japan), 44, (1990), 42.Cai, et al., J of Natural Medicines(Japan), 49, (1995), 39
C00051001	C35H43N5O	Isostrychnopentamine	Frederich, et al., Planta Med, 70, (2004), 72.Frederich, et al., Planta Med, 70, (2004), 520
C00051019	C9H10O4	Jacaranone	Ji, et al., Pharmacological Action and Application of Available Antitumor Composition of Traditional Chinese Medicine, Heilongjiang Science and technology Press, Heilongjiang, (1998).Sun, et al., Brief Handbook of Natural Active Compounds, Medicinal Science and Technology Press of China, Beijing, (1998).Buckingham(Executive Editor), Dictionary of Natural Products, Chapman & Hall, 1994, Vol1-7 199…
C00051086	C20H28O2	Jungermannenone A	NAGASHIMA, et al., Chem Pharm Bull, 51, (2003), 1189
C00051087	C19H22O6	JunosmarinCampestrol	Singh, B and Sharma, R. V., Secondary Metabolites of Medicinal Plants, Vol. 2, (2020), Wiley-VCH Verlag GmbH and Co. KGaA.
C00051138	C14H14O5	Khellactone	Ito, et al., Planta Med, 71, (2005), 84
C00051211	C16H20O6	Lasiopulide	Koul, et al., Planta Med, 69, (2003), 164
C00051218	C20H24O5	Laxiflorin J	Niu, et al., Journal of Natural Products, 65, (2002), 1892
C00051219	C20H26O6	Laxiflorin K	Niu, et al., Journal of Natural Products, 65, (2002), 1892
C00051220	C20H26O5	Laxiflorin L(-)-Laxiflorin L	Niu, et al., Journal of Natural Products, 65, (2002), 1892
C00051221	C22H28O7	Laxiflorin M	Niu, et al., Journal of Natural Products, 65, (2002), 1892
C00051231	C30H50O	Lemmaphylla-7,21-dien-3beta-ol	Akihisa, et al., Journal of Natural Products, 65, (2002), 158
C00051286	C24H24O7	Linixanthone A	Chen, et al., Planta Med, 70, (2004), 1195
C00051287	C19H16O5	Linixanthone B	Chen, et al., Planta Med, 70, (2004), 1195
C00051288	C20H20O5	Linixanthone C	Chen, et al., Planta Med, 70, (2004), 1195
C00051328	C15H16O5	Lophopterol	Ito, et al., Planta Med, 71, (2005), 84
C00051343	C30H50O2	Lup-20(29)-ene-3alpha,23-diol	Puapairoj, et al., Planta Med, 71, (2005), 208
C00000591	C18H18O2	Magnolol	https://doi.org/10.1039/C6RA16251G
C00000599	C20H22O7	(-)-Nortrachelogenin(-)-Wikstromol	Harborne,Phytochemical Dictionary Second Edition,Taylor and Francis,(1999),Chapter39
C00000600	C21H24O7	(-)-Trachelogenin	Nishibe,Phytochem.,10,(1971),2231Inagaki,Chem.Pharm.Bull,20,(1972),2710
C00001111	C16H12O5	Wogonin5,7-Dihydroxy-8-methoxyflavone	Wu,Phytochem.,49,(1998),2001
C00001112	C5H10O5	beta-D-Apiose	Harborne,Phytochemical Dictionary Second Edition,Taylor and Francis,(1999),Chapter1
C00001113	C5H10O5	beta-L-Arabinopyranose	Sheppard,J. Bacteriol.,100,(1969),715
C00001114	C7H14O4	D-Cymarose2,6-Dideoxy-3-O-methyl-beta-D-ribo-hexopyranose	Harborne,Phytochemical Dictionary Second Edition,Taylor and Francis,(1999),Chapter1
C00001115	C5H10O4	Deoxyribose2-Deoxy-D-arabinoseThyminose2-Deoxy-D-erythro-pentose	https://doi.org/10.1016/j.foodchem.2006.06.063
C00001116	C7H14O5	Digitalosebeta-D-Digitalopyranose6-Deoxy-3-O-methylgalactose	Harborne,Phytochemical Dictionary Second Edition,Taylor and Francis,(1999),Chapter1
C00001117	C6H12O6	D-Fructoseb-D-Fructofuranose	Nikiforova,Plant Physiol.,138,(2005),304
C00001118	C6H12O5	L-Fucosealpha-D-Fucopyranose6-Deoxy-alpha-D-galactose	PLoS ONE., 2013, 8(9), e73076
C00001119	C6H12O6	alpha-D-Galactopyranose	Harborne,Phytochemical Dictionary Second Edition,Taylor and Francis,(1999),Chapter1
C00001120	C6H10O7	D-Galacturonic acidD-GalacturonateD-Galactronic acid	Wang, G-L. et al., Plant Physiol. Biochem., 94, (2015), 10-18.
C00001121	C6H13NO5	beta-D-Glucosamine2-Amino-2-deoxy-beta-D-glucopyranose	Harborne,Phytochemical Dictionary Second Edition,Taylor and Francis,(1999),Chapter1
C00001122	C6H12O6	alpha-D-GlucoseD-GlucoseGlucose	PLoS ONE., 2011, 6(2), e16957
C00001123	C6H10O7	beta-D-glucuronic acidD-Glucuronic acid	Singh, B and Sharma, R. A., Secondary Metabolites of Medicinal Plants, Vol. 1, (2020), Wiley-VCH Verlag GmbH and Co. KGaA.
C00001124	C6H12O6	Hamamelosebeta-D-Hamamelopyranose	https://doi.org/10.1074/jbc.271.43.26803
C00001125	C7H14O7	D-Mannoheptulosealpha-D-Mannoheptulose	Harborne,Phytochemical Dictionary Second Edition,Taylor and Francis,(1999),Chapter1
C00001126	C6H12O6	alpha-D-Mannopyranosealpha-D-Mannose	Fiehn,Anal.Chem.,72,(2000),3573Conklin,Plant Cell Env.,24,(2001),383
C00001127	C7H14O4	Oleandrose2,6-Dideoxy-3-O-methyl-beta-L-arabino-Hexopyranose	Edited by Jiangsu New Medicinal College, Chinese Medicine Dictionary, Shanghai Science and technology Press, Shanghai, (1979)
C00001128	C6H12O5	Quinovose6-Deoxy-alpha-D-glucoseEpifucose	Harborne,Phytochemical Dictionary Second Edition,Taylor and Francis,(1999),Chapter1
C00001129	C6H12O5	alpha-L-Rhamnopyranosealpha-L-Rhamnose	Fiehn,Anal.Chem.,72,(2000),3573Conklin,Plant Cell Env.,24,(2001),383
C00001130	C5H10O5	beta-L-Ribopyranose	Harborne,Phytochemical Dictionary Second Edition,Taylor and Francis,(1999),Chapter1
C00001131	C5H10O5	D-Ribulosealpha-D-Ribulose	Scangos,J. Bacteriol.,134,(1978),492
C00001132	C7H14O7	Sedoheptulosebeta-D-altro-2-Heptulopyranose	Chinese Materia Medica Editing Committee of the National Chinese Medicine and Pharmacology Bureau, Chinese Materia Medica (ZHONG HUA BEN CAO), Vol.1-Vol.30, Shanghai Science and technology Press, Shanghai, (1999)
C00001133	C36H62O31	Ajugose	Harborne,Phytochemical Dictionary Second Edition,Taylor and Francis,(1999),Chapter2
C00001134	C12H22O11	Cellobiose	https://doi.org/10.1016/0308-8146(86)90084-1
C00001135	C18H32O16	Gentianose	Harborne,Phytochemical Dictionary Second Edition,Taylor and Francis,(1999),Chapter2
C00001136	C12H22O11	Lactose	PLoS ONE., 2013, 8(9), e73076
C00001137	C12H22O11	Laminaribiose	Bachli,P.et al.,JCS,(1952),1243-1246
C00001138	C12H17NaO10	Lepidimoide	Harborne,Phytochemical Dictionary Second Edition,Taylor and Francis,(1999),Chapter2
C00001139	C24H42O21	Lychnose	Harborne,Phytochemical Dictionary Second Edition,Taylor and Francis,(1999),Chapter2
C00000619	C10H12O2	Eugenol	Singh, B and Sharma, R. V., Secondary Metabolites of Medicinal Plants, Vol. 3, (2020), Wiley-VCH Verlag GmbH and Co. KGaA.
C00000693	C18H22O4	Nordihydroguaiaretic acid	Sun, et al., Brief Handbook of Natural Active Compounds, Medicinal Science and Technology Press of China, Beijing, (1998).Sakurai, et al., Chem Pharm Bull, 40, (1992), 1191
C00000700	C22H18O7	Justicidin A	Umezawa,Phytochem.Rev.,2,(2003),371Umezawa,Wood Res.,No.90,(2003),27
C00000701	C21H16O6	Justicidin B	Sun, et al., Brief Handbook of Natural Active Compounds, Medicinal Science and Technology Press of China, Beijing, (1998).Asano, et al., Phytochemistry, 42, (1996), 713.Joseph, et al., Journal of Natural Products, 51, (1988), 599.Hui, et al., Journal of Natural Products, 49, (1986), 1175.MacRae, et al., Planta Med, 55, (1989), 531.INNOCENTI, et al., Chem Pharm Bull, 50, (2002), 844.Kavitha, et al…
C00000705	C22H26O6	(-)-Burseran	Cole,J.Pharm.Sci,58,(1969),175Tomioka,Chem.Pharm.Bull,33,(1985),4333
C00000720	C21H14O7	Justicidin DNeojusticin A	Chen,J. Nat. Prod.,59,(1996),1149
C00000726	C24H32O6	Magnosalin	Wang,Phytochem.,54,(2000),909
C00000845	C10H18O	(E)-geraniolGeranioltrans-Geraniol	https://doi.org/10.1080/10412905.2003.9698598
C00000871	C20H30O2	Abietic acid7,13-Abietadien-18-oic acid	Ruzicka,Helv.Chim.Acta.,24,(1941),504
C00000911	C40H56	Lycopeneall-trans-Lycopenetrans-lycopeneAll-trans lycopene	Harborne,Phytochemical Dictionary Second Edition,Taylor and Francis,(1999),Chapter60
C00001085	C15H10O4	Primetin	Singh, B and Sharma, R. V., Secondary Metabolites of Medicinal Plants, Vol. 3, (2020), Wiley-VCH Verlag GmbH and Co. KGaA.
C00000609	C21H24O6	Arctigenin(-)-Arctigenin	Umezawa,Phytochem.Rev.,2,(2003),371Umezawa,Wood Res.,No.90,(2003),27
C00000610	C22H22O8	(-)-Podophyllotoxin	Umezawa,Phytochem.Rev.,2,(2003),371Umezawa,Wood Res.,No.90,(2003),27
C00000615	C9H8O4	Caffeic acid	Cheng,Chem.Pharm.Bull.,56,(2008),394
C00000968	C16H14O6	Hesperetin	Harborne, The Handbook of Natural Flavonoids, 2, (1999), 406,Flavanones and dihydroflavonolsBrunswick,Ber.dt.Bot.Ges.,39,(1921),208Ahmed,Phytochem.,25,(1986),1501
C00000970	C28H34O15	Hesperidin	https://doi.org/10.14233/ajchem.2014.16143A
C00000717	C29H28O8	Interiotherin A	Chen,J. Nat. Prod.,59,(1996),1066
C00001094	C30H18O10	Robustaflavone	Harborne,Phytochemical Dictionary Second Edition,Taylor and Francis,(1999),Chapter37
C00001096	C18H16O7	Santin	Aljancic,L.Nat.Prod.,62,(1999),909
C00001098	C33H24O10	Sciadopitysin	Chinese Materia Medica Editing Committee of the National Chinese Medicine and Pharmacology Bureau, Chinese Materia Medica (ZHONG HUA BEN CAO), Vol.1-Vol.30, Shanghai Science and technology Press, Shanghai, (1999).Li, et al., JNP, 66, (2003), 1002.Fonseca, et al., Phytochemistry, 55, (2000), 575.Karikome, Wen-ben Yang translated, Phytochemistry, Science Press, Beijing, (1985)
C00001100	C16H12O7	8-methylherbacetinSexangularetin	Harborne, The Handbook of Natural Flavonoids, 1, (1999), 181.FlavonolsCombier,C. R. Acad. Sci. Ser.D,266,(1968),2495
C00001092	C15H10O7	Robinetin	https://doi.org/10.1111/pce.12378
C00001140	C12H22O11	Maltose	PLoS ONE., 2013, 8(9), e73076
C00001141	C18H32O16	Melezitose	Harborne,Phytochemical Dictionary Second Edition,Taylor and Francis,(1999),Chapter2
C00001142	C12H22O11	Melibiose	Nikiforova,Plant Physiol.,138,(2005),304
C00001143	C12H22O10	Neohesperidose	Harborne,Phytochemical Dictionary Second Edition,Taylor and Francis,(1999),Chapter2
C00001144	C18H32O16	Planteose	Edited by Jiangsu New Medicinal College, Chinese Medicine Dictionary, Shanghai Science and technology Press, Shanghai, (1979).Buckingham(Executive Editor), Dictionary of Natural Products, Chapman & Hall, 1994, Vol1-7 1995, Vol8 1996, Vol9 1997, Vol10 1998, Vol11
C00001145	C18H32O16	Raffinose	Yin, et al., Modern Study of Chinese Drugs and Clinical Applications (1), Xueyuan Press, Beijing, (1993).Chinese Materia Medica Editing Committee of the National Chinese Medicine and Pharmacology Bureau, Chinese Materia Medica (ZHONG HUA BEN CAO), Vol.1-Vol.30, Shanghai Science and technology Press, Shanghai, (1999)
C00001146	C12H22O10	Robinobiose	Harborne,Phytochemical Dictionary Second Edition,Taylor and Francis,(1999),Chapter2
C00001147	C12H22O10	Rutinose	Harborne,Phytochemical Dictionary Second Edition,Taylor and Francis,(1999),Chapter2
C00001148	C24H42O21	Sesamose	Harborne,Phytochemical Dictionary Second Edition,Taylor and Francis,(1999),Chapter2
C00001149	C12H22O11	Sophorose	Harborne,Phytochemical Dictionary Second Edition,Taylor and Francis,(1999),Chapter2
C00001150	C24H42O21	Stachyose	Luckey,Proc. Natl. Acad. Sci. USA,77,(1980),167
C00001151	C12H22O11	D-SucroseSucrose(+)-SucroseSaccharose	PLoS ONE., 2013, 8(9), e73076
C00001152	C12H22O11	Trehalose	Edited by Jiangsu New Medicinal College, Chinese Medicine Dictionary, Shanghai Science and technology Press, Shanghai, (1979)
C00001153	C18H32O16	Umbelliferose	Harborne,Phytochemical Dictionary Second Edition,Taylor and Francis,(1999),Chapter2
C00001154	C30H52O26	Verbascose	https://doi.org/10.1080/00103620902960559
C00001155	C11H20O10	Vicianose	Harborne,Phytochemical Dictionary Second Edition,Taylor and Francis,(1999),Chapter2
C00001156	C5H12O5	D-Arabitol	Harborne,Phytochemical Dictionary Second Edition,Taylor and Francis,(1999),Chapter4
C00001157	C7H14O6	L- Bornesitol	Harborne,Phytochemical Dictionary Second Edition,Taylor and Francis,(1999),Chapter4
C00001158	C6H13O10P	2-Carboxyarabinitol 1-phosphate	Harborne,Phytochemical Dictionary Second Edition,Taylor and Francis,(1999),Chapter4
C00001159	C12H24O11	Clusianose	Harborne,Phytochemical Dictionary Second Edition,Taylor and Francis,(1999),Chapter4
C00001160	C6H14O6	Dulcitol	https://doi.org/10.1128/jb.124.1.26-38.1975
C00001161	C4H10O4	Erythritolmeso-Erythritol	PLoS ONE., 2013, 8(9), e73076
C00001162	C12H22O11	Galactinol	https://doi.org/10.1007/s00299-017-2236-7
C00001163	C3H8O3	Glycerol	PLoS ONE., 2011, 6(2), e16957
C00001164	C6H12O6	InositolMyoinositolmyo-Inositol	PLoS ONE., 2013, 8(9), e73076
C00001165	C6H14O6	D-MannitolMannitol	PLoS ONE., 2013, 8(9), e73076
C00001166	C7H14O6	Ononitol	https://doi.org/10.1016/j.phytochem.2009.09.018
C00001167	C7H16O7	PerseitolD-Glycero-D-galacto-heptitol	Harborne,Phytochemical Dictionary Second Edition,Taylor and Francis,(1999),Chapter4
C00001168	C7H14O6	D-PinitolPinitol	Pistelli,J. Nat. Prod.,63,(2000),504
C00001169	C7H14O6	(-)-Quebrachitol	Harborne,Phytochemical Dictionary Second Edition,Taylor and Francis,(1999),Chapter4
C00001170	C6H12O5	(+)-Quercitol	Harborne,Phytochemical Dictionary Second Edition,Taylor and Francis,(1999),Chapter4
C00001171	C5H12O5	Ribitol	PLoS ONE., 2011, 6(2), e16957
C00001172	C7H14O6	Sequoyitol5-O-Methyl-myo-inositol	Takabayashi,J.,The Ecology of Symbiosis,(1995)Jpn,ISBN4-582-50034X
C00001173	C6H14O6	SorbitolGlucitolD-Glucitol(-)-SorbitolD-Sorbitol	PLoS ONE., 2013, 8(9), e73076
C00001174	C6H12O5	(-)-Viburnitol	Harborne,Phytochemical Dictionary Second Edition,Taylor and Francis,(1999),Chapter4
C00001175	C7H16O7	Volemitol	Harborne,Phytochemical Dictionary Second Edition,Taylor and Francis,(1999),Chapter4
C00001176	C2H4O2	Acetic acidAcetate	PLoS ONE., 2011, 6(2), e16957
C00001177	C6H6O6	cis-Aconitic acid	PLoS ONE., 2013, 8(9), e73076
C00001178	C6H10O4	Adipic acid	PLoS ONE., 2013, 8(9), e73076
C00001179	C6H8O6	(+)-Ascorbic acidL-Ascorbic acidL-AscorbateVitamin C	Maldonado-Celis, M. E. et al., Frontiers Plant Sci., 10, (2019), Article 1073.
C00001180	C4H8O2	Butanoic acidButyric acid	PLoS ONE., 2013, 8(9), e73076
C00001181	C5H8O5	Citramalic acid	PLoS ONE., 2013, 8(9), e73076
C00001182	CH2O2	Formic acid	PLoS ONE., 2011, 6(2), e16957
C00001183	C4H4O4	Fumaric acid	PLoS ONE., 2011, 6(2), e16957
C00001184	C5H8O4	Glutaric acid	PLoS ONE., 2013, 8(9), e73076
C00001185	C3H6O4	D-Glyceric acidGlyceric acid	PLoS ONE., 2011, 6(2), e16957
C00001186	C2H2O3	Glyoxalic acidGlyoxylic acid	PLoS ONE., 2013, 8(9), e73076
C00001187	C6H10O5	3-Hydroxy-3-methylglutaric acid	https://doi.org/10.1111/pce.12378
C00001188	C6H8O7	Isocitric acid	PLoS ONE., 2013, 8(9), e73076
C00001189	C5H10O2	3-Methylbutanoic acid3-Methylbutyric acidIsovaleric acid	J. Biochem. 2011150(3):257_266 doi:10.1093/jb/mvr091
C00001191	C3H6O3	L-Lactic acid(S)-(+)-Lactic acid	PLoS ONE., 2011, 6(2), e16957
C00001192	C4H6O5	L-(-)-Malic acidL-Malic acid	Bell,J. Bacteriol.,171,(1989),3494
C00001193	C3H4O4	Malonic acid	PLoS ONE., 2011, 6(2), e16957
C00001194	C4H8O2S	3-(Methylthio)propionic acid	Harborne,Phytochemical Dictionary Second Edition,Taylor and Francis,(1999),Chapter5
C00001195	C6H12O4	Mevalonic acidMevalonate	https://doi.org/10.1016/j.ymben.2006.11.002
C00001196	C2H3FO2	Monofluoroacetic acid	Harborne,Phytochemical Dictionary Second Edition,Taylor and Francis,(1999),Chapter5
C00001197	C4H4O5	Oxalacetic acid	Yang,J.Biol.Chem.,278,(2003),8804
C00001198	C2H2O4	Oxalic acidEthanedioic acid	PLoS ONE., 2011, 6(2), e16957
C00001199	C7H12O4	Pimelic acid	PLoS ONE., 2013, 8(9), e73076
C00001200	C3H4O3	Pyruvic acid	PLoS ONE., 2011, 6(2), e16957
C00001201	C7H12O6	Quinic acid	Fiehn,Anal.Chem.,72,(2000),3573
C00001202	C10H18O4	Sebacic acid	PLoS ONE., 2013, 8(9), e73076
C00001203	C7H10O5	Shikimic acidShikimatic acid	Moore,J.Am.Chem.Soc,115,(1993),5267
C00001204	C8H14O4	Suberic acid	Yin, et al., Modern Study of Chinese Drugs and Clinical Applications (1), Xueyuan Press, Beijing, (1993).Edited by Jiangsu New Medicinal College, Chinese Medicine Dictionary, Shanghai Science and technology Press, Shanghai, (1979).Zhang, et al., CCMM, 18, (1993), 37
C00001205	C4H6O4	Succinic acid	PLoS ONE., 2011, 6(2), e16957
C00001206	C4H6O6	L-(+)-Tartaric acidTartaric acid	PLoS ONE., 2011, 6(2), e16957
C00001207	C5H8O2	Tiglic acid	Harborne,Phytochemical Dictionary Second Edition,Taylor and Francis,(1999),Chapter5
C00001208	C5H10O2	pentanoic acidValeric acid	https://doi.org/10.3136/fstr.7.200
C00001209	C20H40O2	Arachidic acidEicosanoic acidArachic acid	PLoS ONE., 2011, 6(2), e16957
C00001210	C20H28O5	Gibberellin A111GA11112alpha-Hydroxygibberellin A12	Yamane,Plant Physiol.,86,(1988),857
C00001211	C22H44O2	Behenic acid	Maldonado-Celis, M. E. et al., Frontiers Plant Sci., 10, (2019), Article 1073.
C00001212	C18H32O2	Chaulmoogric acid	Ou, et al., Brief Handbook of Components of Traditional Chinese Medicines, The People's Medical Publishing House, Beijing, (2003).Sun, et al., Brief Handbook of Natural Active Compounds, Medicinal Science and Technology Press of China, Beijing, (1998).Edited by Jiangsu New Medicinal College, Chinese Medicine Dictionary, Shanghai Science and technology Press, Shanghai, (1979).
C00001213	C10H20O2	Capric acidDecanoic acidn-Decanoic acid	PLoS ONE., 2011, 6(2), e16957
C00001214	C18H36O4	9,10-Dihydroxystearic acid	Harborne,Phytochemical Dictionary Second Edition,Taylor and Francis,(1999),Chapter6
C00001215	C20H30O2	(5Z,8Z,11Z,14Z,17Z)-Eicosapentaenoic acid	Harborne,Phytochemical Dictionary Second Edition,Taylor and Francis,(1999),Chapter6
C00001216	C18H30O2	alpha-Eleostearic acid	Amakura,Chem.Pharm.Bull.,54,(2006),1213
C00001217	C22H42O2	Erucic acidcis-13-Docosenoic acid	Crane,Phytochem.,66,(2005),1825
C00001218	C6H12O2	Caproic acid1-Hexanoic acidHexanoic acidn-Hexanoic acid	https://doi.org/10.1046/j.1365-2958.2003.03341.x
C00001219	C12H24O3	Omega-Hydroxydodecanoic acid	Harborne,Phytochemical Dictionary Second Edition,Taylor and Francis,(1999),Chapter6
C00001221	C12H24O2	Lauric acidDocosanoic acidn-Dodecanoic acidDodecanoic acid	Wahidulla,Phytochem.,48,(1998),1203
C00001222	C18H28O3	alpha-Licanic acid	Harborne,Phytochemical Dictionary Second Edition,Taylor and Francis,(1999),Chapter6
C00001223	C24H48O2	Lignoceric acidTetracosanoic acid	Maldonado-Celis, M. E. et al., Frontiers Plant Sci., 10, (2019), Article 1073.
C00001224	C18H32O2	Linoleic acid(Z,Z)-9,12-Octadecadienoic acid	PLoS ONE., 2011, 6(2), e16957
C00001226	C18H30O2	Gamma-Linolenic acid6(Z),9(Z),12(Z)-Octadecatrienoic acid	Hamberg,Biochem.Biophys.Res.Commun,188,(1992),1220
C00001227	C18H32O2	Malvalic acid	Daulatabad,J. Oil Technol. Assoc. India (Bombay),20,(1988),46
C00001228	C14H28O2	Myristic acidTetradecanoic acidn-Tetradecanoic acid	PLoS ONE., 2011, 6(2), e16957
C00001229	C14H26O2	Myristoleic acid	https://doi.org/10.1021/jf0402633
C00001230	C24H46O2	Nervonic acid	Harborne,Phytochemical Dictionary Second Edition,Taylor and Francis,(1999),Chapter6
C00001231	C8H16O2	Octanoic acidCaprylic acidn-Octanoic acid	DeMoll,Escherichia coli and Salmonella.Cellular and Molecular Biology,ASM Press.Washington DC,vol 1,(1996),p704
C00001232	C18H34O2	Oleic acid(Z)-9-Octadecenoic acid	PLoS ONE., 2011, 6(2), e16957
C00001233	C16H32O2	Palmitic acidn-Hexadecanoic acidHexadecanoic acid	Metabolomics (2013) 9:998_1008
C00001234	C16H30O2	Palmitoleic acid(Z)-Palmitoleic acidcis-Palmitoleic acid	PLoS ONE., 2011, 6(2), e16957
C00001235	C18H34O2	Petroselinic acid	Edited by Jiangsu New Medicinal College, Chinese Medicine Dictionary, Shanghai Science and technology Press, Shanghai, (1979)
C00001236	C18H30O2	Punicic acid	Harborne,Phytochemical Dictionary Second Edition,Taylor and Francis,(1999),Chapter6
C00001237	C18H34O3	Ricinoleic acid	James,A.T.et al.,Biochem.J.,1965,95,448 (biosynth)
C00001238	C18H36O2	Octadecanoic acidStearic acid	PLoS ONE., 2011, 6(2), e16957
C00001239	C19H34O2	Sterculic acid	Daulatabad,J. Oil Technol. Assoc. India (Bombay),20,(1988),46
C00001240	C18H34O2	Vaccenic acid	PLoS ONE., 2011, 6(2), e16957
C00001241	C18H32O3	Vernolic acid	Harborne,Phytochemical Dictionary Second Edition,Taylor and Francis,(1999),Chapter6
C00001242	C6H10OS2	Allicin	Harborne,Phytochemical Dictionary Second Edition,Taylor and Francis,(1999),Chapter7
C00001243	C6H10S2	Diallyl disulfidediallyl disulfide	Harborne,Phytochemical Dictionary Second Edition,Taylor and Francis,(1999),Chapter7
C00001244	C6H10S	Diallyl sulfide	Harborne,Phytochemical Dictionary Second Edition,Taylor and Francis,(1999),Chapter7
C00001245	C2H6S2	Dimethyl disulfide	Talanta 89 (2012) 360_368
C00001246	C2H6S3	Dimethyl trisulfide	Bioscience Biotechnol Biochem 73, 2117-2120.
C00001247	C6H14S2	Dipropyl disulfide	https://doi.org/10.1021/jf00097a029https://doi.org/10.1021/jf801220bhttps://doi.org/10.1155/2017/6873651
C00001248	C12H26	Dodecane	PLOS ONE, November 2010, Volume 5, Issue 11
C00001249	C12H20O	(Z,Z,Z)-3,6,9-Dodecatrien-1-ol	Harborne,Phytochemical Dictionary Second Edition,Taylor and Francis,(1999),Chapter7
C00001250	C31H64	Hentriacontane	Andiwal,Indian Drugs,23,(1985),48
C00001251	C31H60O2	Hentriacontane-14,16-dione	Harborne,Phytochemical Dictionary Second Edition,Taylor and Francis,(1999),Chapter7
C00001252	C31H64O	Hentriacontan-1-ol	Harborne,Phytochemical Dictionary Second Edition,Taylor and Francis,(1999),Chapter7
C00001253	C31H62O	Hentriacontan-16-onePalmitone	Moreira, I. C. et al., Chem. Biodiv., 10, (2013), 1921-1943.
C00001254	C7H14O	2-HeptanoneHeptan-2-oneMethyl-n-pentyl ketone	https://doi.org/10.1016/j.phytochem.2005.10.025
C00001255	C26H54O	Hexacosan-1-olHexacosanol	https://doi.org/10.1007/BF01100682
C00001256	C2H4S5	Lenthionine	Harborne,Phytochemical Dictionary Second Edition,Taylor and Francis,(1999),Chapter7
C00001257	C4H8S2	Methyl allyl disulfide	https://doi.org/10.1021/jf00097a029https://doi.org/10.1021/jf801220bhttps://doi.org/10.1155/2017/6873651
C00001258	CH4S	Methyl mercaptanMethanethiol	Harborne,Phytochemical Dictionary Second Edition,Taylor and Francis,(1999),Chapter7
C00001259	C10H8	Naphthalene	Ginekol Pol. 2012, 83, 730-736
C00001260	C29H60	Nonacosanen-Nonacosane	Andiwal,Indian Drugs,23,(1985),48
C00001261	C29H60O	Nonacosan-10-ol	Harborne,Phytochemical Dictionary Second Edition,Taylor and Francis,(1999),Chapter7
C00001262	C29H58O	GinnoneNonacosan-10-one	Harborne,Phytochemical Dictionary Second Edition,Taylor and Francis,(1999),Chapter7
C00001263	C28H58O	1-OctacosanolOctacosan-1-ol	Ndom,Phytochem.,67,(2006),838
C00001264	C8H18O	1-OctanolOctan-1-olOctanoln-Octanol	https://doi.org/10.1038/nchembio.1476
C00001265	C15H32	n-PentadecanePentadecane	The Breast Journal, Volume 9, Number 3, 2003 184_191
C00001266	C3H6OS	Propanethial S-oxide	Harborne,Phytochemical Dictionary Second Edition,Taylor and Francis,(1999),Chapter7
C00001267	C3H8S	Propane-1-thiol	Harborne,Phytochemical Dictionary Second Edition,Taylor and Francis,(1999),Chapter7
C00001268	C3H8S	Propane-2-thiol	https://doi.org/10.1021/jf00097a029
C00001269	C30H62O	1-TriacontanolTriacontanolTriacontan-1-oln-Triacontanol	Singh, B and Sharma, R. A., Secondary Metabolites of Medicinal Plants, Vol. 1, (2020), Wiley-VCH Verlag GmbH and Co. KGaA.
C00001270	C33H68	Triacontane	Harborne,Phytochemical Dictionary Second Edition,Taylor and Francis,(1999),Chapter7
C00001271	C33H64O2	Tritriacontane-16,18-dione	Harborne,Phytochemical Dictionary Second Edition,Taylor and Francis,(1999),Chapter7
C00001272	C13H14	Aethusin	Harborne,Phytochemical Dictionary Second Edition,Taylor and Francis,(1999),Chapter8
C00001273	C18H25NO	Anacyclin	Harborne,Phytochemical Dictionary Second Edition,Taylor and Francis,(1999),Chapter8
C00001274	C12H8S2	5-(3-Buten-1-ynyl)2,2'-bithienyl	Harborne,Phytochemical Dictionary Second Edition,Taylor and Francis,(1999),Chapter8
C00001276	C13H10O	Carlina oxide	Harborne,Phytochemical Dictionary Second Edition,Taylor and Francis,(1999),Chapter8
C00001277	C17H22O2	Cicutoxin	Wink, M., Mitt. Julius Kuehn-Inst., 421, (2009), 93-112.
C00001278	C18H30O2	Crepenynic acid	Busta, L. et al., Plany Physiol., 178, (2018), 1507-1521.
C00001279	C17H20O	Dehydrofalcarinone	Harborne,Phytochemical Dictionary Second Edition,Taylor and Francis,(1999),Chapter8
C00001280	C11H8O2	Dehydromatricaria ester	Harborne,Phytochemical Dictionary Second Edition,Taylor and Francis,(1999),Chapter8
C00001281	C13H10O2	Dehydrosafynol	Harborne,Phytochemical Dictionary Second Edition,Taylor and Francis,(1999),Chapter8
C00001282	C12H10O3	Eutypine	Harborne,Phytochemical Dictionary Second Edition,Taylor and Francis,(1999),Chapter8
C00001283	C17H24O2	Falcarindiol	Harborne,Phytochemical Dictionary Second Edition,Taylor and Francis,(1999),Chapter8
C00001284	C17H24O	(-)-FalcarinolFalcarinolPanaxynol	Matuda,Chem.Pharm.Bull.,48,(2000),1429
C00001285	C17H22O	Falcarinone	Harborne,Phytochemical Dictionary Second Edition,Taylor and Francis,(1999),Chapter8
C00001286	C14H14O2	Ichthyotherol	Harborne,Phytochemical Dictionary Second Edition,Taylor and Francis,(1999),Chapter8
C00001287	C11H12O2	Lachnophyllum ester	Harborne,Phytochemical Dictionary Second Edition,Taylor and Francis,(1999),Chapter8
C00001288	C20H31NO	(E,E,E)-N-(2-Methylproyl)hexadeca-2,6,8-trien-10-ynamide	Harborne,Phytochemical Dictionary Second Edition,Taylor and Francis,(1999),Chapter8
C00001289	C13H10O3	Mycosinol	Harborne,Phytochemical Dictionary Second Edition,Taylor and Francis,(1999),Chapter8
C00001290	C13H8	1-Phenylhepta-1,3,5-triyne	Harborne,Phytochemical Dictionary Second Edition,Taylor and Francis,(1999),Chapter8
C00001291	C13H10	1-Phenyl-5-heptene-1,3-diyne	Harborne,Phytochemical Dictionary Second Edition,Taylor and Francis,(1999),Chapter8
C00001292	C13H12O2	Safynol	Sun, et al., Brief Handbook of Natural Active Compounds, Medicinal Science and Technology Press of China, Beijing, (1998).Wang, et al., CTHD, 36, (2005), 20
C00001293	C18H32O2	Stearolic acid	Harborne,Phytochemical Dictionary Second Edition,Taylor and Francis,(1999),Chapter8
C00001294	C12H8S3	alpha-Terthienyl	Edited by Jiangsu New Medicinal College, Chinese Medicine Dictionary, Shanghai Science and technology Press, Shanghai, (1979).Han, et al., CCMM, 23, (1998), 680.Sun, et al., Brief Handbook of Natural Active Compounds, Medicinal Science and Technology Press of China, Beijing, (1998)
C00001295	C13H8S2	Thiarubrine A	Harborne,Phytochemical Dictionary Second Edition,Taylor and Francis,(1999),Chapter8
C00001296	C13H8S2	Thiarubrine B	Harborne,Phytochemical Dictionary Second Edition,Taylor and Francis,(1999),Chapter8
C00001297	C6H2	Triacetylene	Harborne,Phytochemical Dictionary Second Edition,Taylor and Francis,(1999),Chapter8
C00001298	C13H6	Tridec-1-ene-3,5,7,9,11-pentayne	Harborne,Phytochemical Dictionary Second Edition,Taylor and Francis,(1999),Chapter8
C00001301	C37H66O7	Asimicin	Martin,J.Nat.Prod.,62,(1999),62
C00001302	C37H66O7	Bullatacinone	Harborne,Phytochemical Dictionary Second Edition,Taylor and Francis,(1999),Chapter9
C00001307	C34H60O3	Epoxymurin-A	Harborne,Phytochemical Dictionary Second Edition,Taylor and Francis,(1999),Chapter9
C00001311	C35H62O6	Giganin	Harborne,Phytochemical Dictionary Second Edition,Taylor and Francis,(1999),Chapter9
C00001330	C39H68O7	Uvaricin	Harborne,Phytochemical Dictionary Second Edition,Taylor and Francis,(1999),Chapter9
C00001383	C8H10N2O4	L-Mimosine	Harborne,Phytochemical Dictionary Second Edition,Taylor and Francis,(1999),Chapter10
C00001490	C5H5N5	Adenine	PLoS ONE., 2013, 8(9), e73076
C00001492	C8H10N4O2	CaffeineCaffein	PLoS ONE., 2013, 8(9), e73076
C00001495	C10H13N5O3	Cordycepin	Harborne,Phytochemical Dictionary Second Edition,Taylor and Francis,(1999),Chapter14
C00001526	C17H11NO7	aristolochic acidAristolochic acid IAristolochic acid A	Li,Zhiwu Xuebao,37,(1995),745Pistelli,Int.J.Pharmacogn.,33,(1995),362
C00001557	C18H19NO4	Acetylcaranine	Harborne,Phytochemical Dictionary Second Edition,Taylor and Francis,(1999),Chapter17
C00001560	C18H23NO4	Amaryllisine	Harborne,Phytochemical Dictionary Second Edition,Taylor and Francis,(1999),Chapter17
C00001569	C17H19NO4	Crinamine	Koorbanally,Phytochem.,54,(2000),93
C00001575	C14H13NO6	Lycoricidine	Harborne,Phytochemical Dictionary Second Edition,Taylor and Francis,(1999),Chapter17
C00001576	C16H17NO4	(-)-LycorineLycorine	Chojnacka, K. et al., J. Funct. Foods, 73, (2020), 104146.
C00001577	C14H13NO7	LycoricidinolNarciclasine	Harborne,Phytochemical Dictionary Second Edition,Taylor and Francis,(1999),Chapter17
C00001579	C14H15NO8	Pancratistatin(+)-Pancratistatin	Pettit,J.Nat.Prod.,58,(1995),756
C00001580	C18H21NO5	Pretazettine	Pham,Pharmazie,52,(1997),160
C00001614	C31H43NO7	Anopterine	Harborne,Phytochemical Dictionary Second Edition,Taylor and Francis,(1999),Chapter19
C00001657	C23H37NO5	Norerythrostachaldine	Harborne,Phytochemical Dictionary Second Edition,Taylor and Francis,(1999),Chapter19
C00001701	C14H8N2O	Canthin-6-one	Saleem,Nat.Prod.Rep.,27,(2010),238
C00001729	C42H50N4O5	Gabunamine	Harborne,Phytochemical Dictionary Second Edition,Taylor and Francis,(1999),Chapter20
C00001730	C42H50N4O5	Gabunine	Harborne,Phytochemical Dictionary Second Edition,Taylor and Francis,(1999),Chapter20
C00001739	C14H8N2O2	11-Hydroxycanthin-6-one	Harborne,Phytochemical Dictionary Second Edition,Taylor and Francis,(1999),Chapter20
C00001743	C46H58N4O9	Leurosidine	Yin, et al., Modern Study of Chinese Drugs and Clinical Applications (1), Xueyuan Press, Beijing, (1993).Ji, et al., Pharmacological Action and Application of Available Antitumor Composition of Traditional Chinese Medicine, Heilongjiang Science and technology Press, Heilongjiang, (1998).Sun, et al., Brief Handbook of Natural Active Compounds, Medicinal Science and Technology Press of China, Beiji…
C00001744	C46H56N4O9	Leurosine	Wang, et al., Handbook of Effective Components in Vegetal Medicines, People Health Press, Beijing, (1986).Buckingham(Executive Editor), Dictionary of Natural Products, Chapman & Hall, 1994, Vol1-7 1995, Vol8 1996, Vol9 1997, Vol10 1998, Vol11
C00001755	C17H14N2O	Olivacine	Garcia,Phytochem.,15,(1976),1093
C00001771	C40H48N4O2	Tabernamine	Harborne,Phytochemical Dictionary Second Edition,Taylor and Francis,(1999),Chapter20
C00001781	C46H58N4O9	Vinblastine	Choi,Chem.Pharm.Bull.,50,(2002),1294
C00001783	C46H56N4O10	Vincristine	Shao,J.Nat.Prod.,72,(2009),1170
C00001819	C20H18NO4	BerberineMajarineThalsineUmbellatin	Zhang,Planta Med.,57,(1991),457
C00001836	C37H38N2O6	Cepharanthine	Bailly, C., Phytomedicine, 62, (2019), 152956.
C00001849	C29H40N2O4	Emetine	Chang, et al., Dictionary of Chemistry, Science Press, Beijing, (2008).Sun, et al., Brief Handbook of Natural Active Compounds, Medicinal Science and Technology Press of China, Beijing, (1998).Wang, et al., Handbook of Effective Components in Vegetal Medicines, People Health Press, Beijing, (1986).
C00001857	C21H20NO4	Fagaronine	Messmer,J.Pharm.Sci.,61,(1972),1858Abe,Chem.Pharm.Bull.,22,(1974),2650
C00001862	C18H19NO3	GlaziovineL-(-)-N-MethylcrotsparineL-GlaziovineN-Methylcrotsparine	Simeon,Plant Med.Phytother,23,(1989),159
C00001878	C17H9NO3	LiriodenineOxoushinsunineSpermatheridine	Xie,Zhongguo Yaoke Daxue Xuebao,20,(1989),321
C00001894	C21H18NO4	Nitidine	Harborne,Phytochemical Dictionary Second Edition,Taylor and Francis,(1999),Chapter21
C00001902	C39H40N2O6	Phaeantharine	Harborne,Phytochemical Dictionary Second Edition,Taylor and Francis,(1999),Chapter21
C00001922	C37H40N2O6	Thalmine	Baralle,Phytochem.,12,(1973),948
C00002035	C6H13NO4	1-Deoxymannojirimycin(-)-Deoxymannojirimycin1-Deoxymannojirimycin	Furumoto,J.Antibiotics,42,(1989),1302
C00002075	C8H15NO3	Swainsonine(-)-Swainsonine	D.Cook et al.,G3 Gene Genomes Genetics,7,(2017),1791-1797[Pathway]
C00002091	C15H25NO5	Indicine	Harborne,Phytochemical Dictionary Second Edition,Taylor and Francis,(1999),Chapter26
C00002097	C21H33NO7	Lasiocarpine	Ji, et al., Pharmacological Action and Application of Available Antitumor Composition of Traditional Chinese Medicine, Heilongjiang Science and technology Press, Heilongjiang, (1998).Edited by Jiangsu New Medicinal College, Chinese Medicine Dictionary, Shanghai Science and technology Press, Shanghai, (1979).Sun, et al., Brief Handbook of Natural Active Compounds, Medicinal Science and Technology …
C00002101	C16H23NO6	Monocrotaline	Harborne,Phytochemical Dictionary Second Edition,Taylor and Francis,(1999),Chapter26
C00002145	C20H16N2O4	Camptothecin	E.Martino et al.,Bioorg.Med.Chem.,27,(2017),701-707
C00002177	C14H13NO4	Kokusaginine	Natural Products Vol.1 ISBN978-3-642-22143-9
C00002227	C15H24N2O	(+)-MatrineMatrine	Iskandarov,Khim.Prir.Soedin.,(1972),628
C00002267	C27H45NO2	Tomatidine	Brink, N.G. et al., JACS, 1951, 73, 4018 (isol, Tomatidine)
C00002323	C45H53NO14	CephalomannineTaxol B	Harborne,Phytochemical Dictionary Second Edition,Taylor and Francis,(1999),Chapter31
C00002324	C18H21NO4	Cephalotaxine(-)-Cephalotaxine	Paundler,J.Org.Chem.,28,(1963),2194
C00002342	C28H37NO9	Harringtonine	Harborne,Phytochemical Dictionary Second Edition,Taylor and Francis,(1999),Chapter31
C00002351	C34H46ClN3O10	Maytansine	Ji, et al., Pharmacological Action and Application of Available Composition of Traditional Chinese Medicine, Heilongjiang Science and technology Press, Heilongjiang, (1995).Sun, et al., Brief Handbook of Natural Active Compounds, Medicinal Science and Technology Press of China, Beijing, (1998).Karikome, Wen-ben Yang translated, Phytochemistry, Science Press, Beijing, (1985)
C00002365	C47H51NO14	TaxolPaclitaxel(-)-Paclitaxel	Ji, et al., Pharmacological Action and Application of Available Antitumor Composition of Traditional Chinese Medicine, Heilongjiang Science and technology Press, Heilongjiang, (1998).Edited by Jiangsu New Medicinal College, Chinese Medicine Dictionary, Shanghai Science and technology Press, Shanghai, (1979).Chen, et al., APS, 26, (1991), 747.Balogle, et al., JNP, 62, (1999), 1448.Shen, et al., JN…
C00002411	C18H20O4	Toxyl angelate	Harborne,Phytochemical Dictionary Second Edition,Taylor and Francis,(1999),Chapter33
C00002415	C19H22O9	AloesinAloe resin B	Harborne,Phytochemical Dictionary Second Edition,Taylor and Francis,(1999),Chapter34
C00002418	C26H30O8	Butyrylmallotochromene	Harborne,Phytochemical Dictionary Second Edition,Taylor and Francis,(1999),Chapter34
C00002423	C20H22O4	8-(3,3-Dimethylallyl)spatheliachromene	Harborne,Phytochemical Dictionary Second Edition,Taylor and Francis,(1999),Chapter34
C00002425	C28H34O8	Drumnondin A	Harborne,Phytochemical Dictionary Second Edition,Taylor and Francis,(1999),Chapter34
C00002430	C26H30O8	Isobutyrylmallotochromene	Harborne,Phytochemical Dictionary Second Edition,Taylor and Francis,(1999),Chapter34
C00002434	C24H26O8	Mallotochromene	Harborne,Phytochemical Dictionary Second Edition,Taylor and Francis,(1999),Chapter34
C00002442	C15H14O6	Ptaeroglycol	Dean,Tetrahedron Lett.,(1967),2737
C00002443	C20H22O4	Pulverochromenol	Harborne,Phytochemical Dictionary Second Edition,Taylor and Francis,(1999),Chapter34
C00002444	C16H14O5	Quinquangulin	Sun, et al., Brief Handbook of Natural Active Compounds, Medicinal Science and Technology Press of China, Beijing, (1998)
C00002445	C15H12O5	Rubrofusarin	Harborne,Phytochemical Dictionary Second Edition,Taylor and Francis,(1999),Chapter34
C00002446	C20H20O4	Spathelia bischromene	Harborne,Phytochemical Dictionary Second Edition,Taylor and Francis,(1999),Chapter34
C00002453	C17H18O7	(+)-ByakangelicinByakangelicin	Kimura,J.Nat.Prod.,60,(1997),249
C00002472	C15H16O9	AesculinEsculin	https://doi.org/10.1021/jf030813h
C00002477	C16H14O4	Imperatorin	Teng,J.Nat.Prod.,67,(2004),1014
C00002495	C21H24O5	Rutamarin	Ji, et al., Pharmacological Action and Application of Available Antitumor Composition of Traditional Chinese Medicine, Heilongjiang Science and technology Press, Heilongjiang, (1998).Sun, et al., Brief Handbook of Natural Active Compounds, Medicinal Science and Technology Press of China, Beijing, (1998)
C00002514	C15H8O5	CoumestrolCumestrol3,9-DihydroxycoumestanCoumesterol	PLoS ONE., 2013, 8(9), e73076
C00002526	C15H10O5	GenisteinPrunetolSophoricolGenisteolDifferenol A5,7,4'-Trihydroxyisoflavone	PLoS ONE., 2013, 8(9), e73076
C00002554	C15H10O6	OrobolNorsantalSantol5,7,3',4'-Tetrahydroxyisoflavone	Gonda,Chem.Pharm.Bull.,48,(2000),1219
C00002594	C21H20O7	4'-Demethyldeoxypodophyllotoxin	Saleem, M. S. et al., Nat. Prod. Rep., 22, (2005), 696-716.
C00002595	C21H20O8	4'-Demethylpodophyllotoxin4-Demethyl-podophyllotoxin	Umezawa,Phytochem.Rev.,2,(2003),371Umezawa,Wood Res.,No.90,(2003),27
C00002597	C22H22O7	AnthricinSilicicolinDeoxypodophyllotoxin(-)-Deoxypodophyllotoxin	Harborne,Phytochemical Dictionary Second Edition,Taylor and Francis,(1999),Chapter39
C00002598	C22H24O7	(-)-DeoxypodorhizoneDihydroanhydropodorhizol(-)-YateinYatein	Chang,Phytochem.,64,(2003),1375
C00002618	C29H30O13	Phyllanthostatin A	Harborne,Phytochemical Dictionary Second Edition,Taylor and Francis,(1999),Chapter39
C00002621	C28H34O13	Podorhizol beta-D-glucoside	Sun, et al., Brief Handbook of Natural Active Compounds, Medicinal Science and Technology Press of China, Beijing, (1998)
C00002640	C21H34O2	Bilobol	Harborne,Phytochemical Dictionary Second Edition,Taylor and Francis,(1999),Chapter40
C00002647	C7H6O5	Gallic acidGallate	Singh, B and Sharma, R. V., Secondary Metabolites of Medicinal Plants, Vol. 3, (2020), Wiley-VCH Verlag GmbH and Co. KGaA.
C00002650	C16H22O2	Geranylhydroquinone	Harborne,Phytochemical Dictionary Second Edition,Taylor and Francis,(1999),Chapter40
C00002656	C6H6O2	1,4-BenzenediolHydroquinone	Harborne,Phytochemical Dictionary Second Edition,Taylor and Francis,(1999),Chapter40
C00002695	C10H12O4	2',6'-Dihydroxy-4'-hydroxyacetophenone	Harborne,Phytochemical Dictionary Second Edition,Taylor and Francis,(1999),Chapter41
C00002702	C21H24O8	Mallotophenone	Harborne,Phytochemical Dictionary Second Edition,Taylor and Francis,(1999),Chapter41
C00002710	C10H12O4	Xanthoxylin	Harborne,Phytochemical Dictionary Second Edition,Taylor and Francis,(1999),Chapter41
C00002724	C16H18O9	3-O-Caffeoylquinic acidChlorogenic acidChlorogenateHeriguardCaffeoylquinic acid	Rao,Phytochem.,65,(2004),2317
C00002731	C21H20O6	CurcuminCurcumin IE100	Ou, et al., Brief Handbook of Components of Traditional Chinese Medicines, The People's Medical Publishing House, Beijing, (2003).Chang, et al., Dictionary of Chemistry, Science Press, Beijing, (2008).Chen, Liu, et al., Determination of Effective Components in Traditional Chinese medicines, People's Medical Publishing House, Beijing, (2009).Kim, et al., Planta Med, 69, (2003), 72.Ito, et al., Pla…
C00002741	C11H14O2	Methyleugenol4-AllylveratroleEugenol methyl ether	https://doi.org/10.1021/jf0402633
C00002743	C10H10O4	Ferulic acid3-(4-Hydroxy-3-methoxyphenyl)-2-propenoic acidFerulate	Ignacio,Environmental Microbiol,4,(2002),824
C00002748	C17H26O4	(S)-6-Gingerol(S)-(+)-[6]Gingerol[6]-Gingerol	Usia,Chem.Pharm.Bull.,53,(2005),333
C00002758	C12H14O3	p-Methoxycinnamic acid ethyl ester	Harborne,Phytochemical Dictionary Second Edition,Taylor and Francis,(1999),Chapter42
C00002762	C11H12O3	Myristicin	Harborne,Phytochemical Dictionary Second Edition,Taylor and Francis,(1999),Chapter42
C00002770	C18H16O8	Labiatenic acidRosmarinic acid	Harborne,Phytochemical Dictionary Second Edition,Taylor and Francis,(1999),Chapter42
C00002785	C14H8O4	Alizarin	Harborne,Phytochemical Dictionary Second Edition,Taylor and Francis,(1999),Chapter43
C00002788	C21H22O6	Alkannin beta,beta-dimethylacrylate	Harborne,Phytochemical Dictionary Second Edition,Taylor and Francis,(1999),Chapter43
C00002789	C15H10O5	Aloe emodinRhabarberoneAloe-emodi	Singh, B and Sharma, R. V., Secondary Metabolites of Medicinal Plants, Vol. 1, (2020), Wiley-VCH Verlag GmbH and Co. KGaA.
C00002814	C15H10O4	DigiferrugineolDigiferruginol	Harborne,Phytochemical Dictionary Second Edition,Taylor and Francis,(1999),Chapter43
C00002816	C22H14O6	DiospyrinEuclein	Mallavadhani,Phytochem.,49,(1998),901
C00002828	C15H10O3	2-Hydroxymethylanthraquinone	Harborne,Phytochemical Dictionary Second Edition,Taylor and Francis,(1999),Chapter43
C00002835	C15H14O3	Lapachol	Harborne,Phytochemical Dictionary Second Edition,Taylor and Francis,(1999),Chapter43
C00002836	C15H14O3	beta-Lapachone	Harborne,Phytochemical Dictionary Second Edition,Taylor and Francis,(1999),Chapter43
C00002839	C16H12O5	1,3-Dihydroxy-2-methoxymethylanthraquinoneLucidin omega-methyl ether	Sun, et al., Brief Handbook of Natural Active Compounds, Medicinal Science and Technology Press of China, Beijing, (1998)
C00002842	C18H28O4	5-O-Methylembelin	Harborne,Phytochemical Dictionary Second Edition,Taylor and Francis,(1999),Chapter43
C00002843	C15H8O4	Morindaparvin A	Wu,Chem.Pharm.Bull.,48,(2000),357
C00002852	C11H8O3	PlumbaginPlumbagine	Bringmann,Phytochem.,69,(2008),2501
C00002963	C24H26O6	Mangostinalpha-Mangostin	Panthong,Phytochem.,67,(2006),999
C00002964	C14H10O5	1,5-Dihydroxy-3-methoxyxanthoneMesuaxanthone A	Morel,J.Nat.Prod.,63,(2000),1471
C00002972	C19H16O6	Psorospermin	Harborne,Phytochemical Dictionary Second Edition,Taylor and Francis,(1999),Chapter46
C00002978	C32H42O8	Acrovestone	Harborne,Phytochemical Dictionary Second Edition,Taylor and Francis,(1999),Chapter47
C00002980	C14H14O3	Aucuparin	Kim,J.Nat.Prod.,72,(2009),2061
C00002984	C20H18O8	Cleomiscosin A	Harborne,Phytochemical Dictionary Second Edition,Taylor and Francis,(1999),Chapter47
C00002986	C20H18O8	Daphneticin	Liang,J.Nat.Prod.,71,(2008),1902
C00002990	C13H16O3	Flossonol	Harborne,Phytochemical Dictionary Second Edition,Taylor and Francis,(1999),Chapter47
C00002992	C13H12O4	(+)-AltholactoneAltholactoneGoniothalenol	Peris,Phytochem.,54,(2000),311
C00002997	C33H42O5	Hypercalin B	Hashida,Phytochem.,69,(2008),2225
C00003022	C25H30O5	Vismione D	Harborne,Phytochemical Dictionary Second Edition,Taylor and Francis,(1999),Chapter47
C00003069	C15H16O7	Allamandin	Harborne,Phytochemical Dictionary Second Edition,Taylor and Francis,(1999),Chapter49
C00003136	C30H30O8	Gossypol	Harborne,Phytochemical Dictionary Second Edition,Taylor and Francis,(1999),Chapter50
C00003306	C15H20O2	IsoalantolactoneIsoallantolactoneIsohelenin	Ji, et al., Pharmacological Action and Application of Available Composition of Traditional Chinese Medicine, Heilongjiang Science and technology Press, Heilongjiang, (1995).Sun, et al., Brief Handbook of Natural Active Compounds, Medicinal Science and Technology Press of China, Beijing, (1998).Buckingham(Executive Editor), Dictionary of Natural Products, Chapman & Hall, 1994, Vol1-7 1995, Vol8 19…
C00003307	C15H18O5	Isohelenol	Harborne,Phytochemical Dictionary Second Edition,Taylor and Francis,(1999),Chapter51
C00003311	C15H16O5	Lactucin	Warashina,Chem.Pharm.Bull.,56,(2008),1445
C00003315	C22H26O8	Liatrin	Wang, et al., Handbook of Effective Components in Vegetal Medicines, People Health Press, Beijing, (1986)
C00003319	C17H22O5	Lipiferolide	Zirev,Khim.Prir.Soedin.,67,(1973),505Doskotch,Phytochem.,14,(1975),769
C00003327	C15H20O4	Michelenolide	Staneva,Phytochem.,69,(2008),607
C00003333	C19H22O6	Molephantin	Lee,J.Pharm.Sci.,64,(1975),1077Bohlmann,Chem.Ber.,109,(1976),3956
C00003334	C20H24O6	Molephantinin	Lee,J.Pharm.Sci.,64,(1975),1077Bohlmann,Chem.Ber.,109,(1976),3956
C00003335	C20H24O6	Multigilin	Pettit,J. Org. Chem.,43,(1978),1092
C00003336	C20H22O6	Multiradiatin	Harborne,Phytochemical Dictionary Second Edition,Taylor and Francis,(1999),Chapter51
C00003426	C20H30O	(+)-FerruginolFerruginol	Chen, Liu, et al., Determination of Effective Components in Traditional Chinese medicines, People's Medical Publishing House, Beijing, (2009).Iwamoto, et al., Planta Med, 69, (2003), 69.Topcu, et al., Planta Med, 69, (2003), 464.XU, et al., Chem Pharm Bull, 53, (2005), 1575.Edited by Jiangsu New Medicinal College, Chinese Medicine Dictionary, Shanghai Science and technology Press, Shanghai, (1979…
C00003440	C34H36O7	Ingenol 3,20-dibenzoateIngenol-3,20-dibenzoate (+)-Ingenol 3,20-dibenzoate	Chan,J.Am.Chem.Soc.,97,(1975),4437
C00003443	C22H28O7	Isodonal	Ji, et al., Pharmacological Action and Application of Available Antitumor Composition of Traditional Chinese Medicine, Heilongjiang Science and technology Press, Heilongjiang, (1998).Sun, et al., Brief Handbook of Natural Active Compounds, Medicinal Science and Technology Press of China, Beijing, (1998).Sun, et al., Diterpenoids from Isodon Species, Science Press, Beijing, (2001).HAN, et al., Che…
C00003445	C20H26O3	Jatrophatrione	Ji, et al., Pharmacological Action and Application of Available Antitumor Composition of Traditional Chinese Medicine, Heilongjiang Science and technology Press, Heilongjiang, (1998).Sun, et al., Brief Handbook of Natural Active Compounds, Medicinal Science and Technology Press of China, Beijing, (1998).Buckingham(Executive Editor), Dictionary of Natural Products, Chapman & Hall, 1994, Vol1-7 199…
C00003446	C20H24O3	Jatrophone	Ji, et al., Pharmacological Action and Application of Available Antitumor Composition of Traditional Chinese Medicine, Heilongjiang Science and technology Press, Heilongjiang, (1998).Sun, et al., Brief Handbook of Natural Active Compounds, Medicinal Science and Technology Press of China, Beijing, (1998)
C00003448	C38H42O14	Kansuinine B	Harborne,Phytochemical Dictionary Second Edition,Taylor and Francis,(1999),Chapter52
C00003454	C38H38O10	Mezerein	Wink, M., Mitt. Julius Kuehn-Inst., 421, (2009), 93-112.
C00003467	C20H40O	Phytol(E)-Phytoltrans-Phytol	Edited by Jiangsu New Medicinal College, Chinese Medicine Dictionary, Shanghai Science and technology Press, Shanghai, (1979).Sun, et al., Brief Handbook of Natural Active Compounds, Medicinal Science and Technology Press of China, Beijing, (1998).Konishi, et al., Chem Pharm Bull, 53, (2005), 121.Block, et al., Phytochemistry, 65, (2004), 1165.Yoshikawa, et al., JNP, 65, (2002), 1151
C00003521	C30H46O4	18beta-glycyrrhetinic acidGlycyrrhetinic acidGlycyrrhitinic acid	Ou, et al., Brief Handbook of Components of Traditional Chinese Medicines, The People's Medical Publishing House, Beijing, (2003).Sun, et al., Brief Handbook of Natural Active Compounds, Medicinal Science and Technology Press of China, Beijing, (1998).Ji, et al., Pharmacological Action and Application of Available Composition of Traditional Chinese Medicine, Heilongjiang Science and technology Pr…
C00003579	C45H72O17	Gracillin	Jin,J.Nat.Prod.,67,(2004),992
C00003661	C31H52O	24-Methylenecycloartan-3beta-ol24-Methylenecycloartanol	Lange,Plant Mol.Biol.,51,(2003),925
C00003697	C20H24O7	Ailanthone	Harborne,Phytochemical Dictionary Second Edition,Taylor and Francis,(1999),Chapter58
C00003711	C25H34O10	Glaucarubinone	Wang, et al., Handbook of Effective Components in Vegetal Medicines, People Health Press, Beijing, (1986).
C00003740	C30H50O2	Betulin	Gu, et al., Planta Med, 70, (2004), 509.Yang, et al., Shenyang Yaoke Daxue Xuebao, 22, (2005), 449.Yuan, et al., Journal of Natural Products, 68, (2005), 86.Shen, et al., Journal of Natural Products, 67, (2004), 1947.Tanaka, et al., Planta Med, 70, (2004), 1234.Lee, et al., Planta Med, 70, (2004), 1119.Mutai, et al., Phytochemistry, 65, (2004), 1159.Sun, et al., Brief Handbook of Natural Active C…
C00003741	C30H48O3	Betulinic acid	Singh, B and Sharma, R. A., Secondary Metabolites of Medicinal Plants, Vol. 1, (2020), Wiley-VCH Verlag GmbH and Co. KGaA.
C00003749	C30H50O	LupeolLupenol(+)-Lupenol	Edited by Jiangsu New Medicinal College, Chinese Medicine Dictionary, Shanghai Science and technology Press, Shanghai, (1979).Wang, et al., Chinese Pharmaceutical Journal(Zhongguo Yaoxue Zazhi), 29, (1994), 268.Sun, et al., Brief Handbook of Natural Active Compounds, Medicinal Science and Technology Press of China, Beijing, (1998).Chinese Materia Medica Editing Committee of the National Chinese M…
C00003776	C40H56O2	Lutein(all-E)-Lutein(3R,3'R,6'R)-beta,epsilon-Carotene-3,3'-diolall-trans-(+)-Xanthophyll	Edited by Jiangsu New Medicinal College, Chinese Medicine Dictionary, Shanghai Science and technology Press, Shanghai, (1979).Chinese Materia Medica Editing Committee of the National Chinese Medicine and Pharmacology Bureau, Chinese Materia Medica (ZHONG HUA BEN CAO), Vol.1-Vol.30, Shanghai Science and technology Press, Shanghai, (1999).Li, et al., Journal of Natural Products, 66, (2003), 1002
C00003794	C15H10O4	Chrysin5,7-Dihydroxyflavone5,7-Dihydroxy-2-phenyl-4H-1-benzopyran-4-one	Gonda,Chem.Pharm.Bull.,48,(2000),1219
C00003837	C17H14O6	Cirsimaritin	Kavvalias, et al., Planta Med, 69, (2003), 113.ONO, et al., Chem Pharm Bull, 53, (2005), 1175.Miski, et al., Journal of Natural Products, 46, (1983), 874.Abdalla, et al., Planta Med, 53, (1987), 322.Chem Abstr, 112, (1990), P185844a.Jiang, et al., Zhongguo Yaoke Daxue Xuebao, 23, (1992), 283.Nikaido, et al., Chem Pharm Bull, 36, (1988), 654.Chinese Materia Medica Editing Committee of the National…
C00003839	C17H14O6	Ladanein	Seo,Planta Med.,69,(2003),218
C00003882	C19H18O7	7-Hydroxy-5,6,8,4'-tetramethoxyflavone	Harborne, The Handbook of Natural Flavonoids, 1, (1999), 2.Flavones, John Wiley & SonBohlmann,Phytochem.,18,(1979),1375Jaipetch,Phytochem.,22,(1983),625
C00003898	C19H18O7	5-Hydroxy-6,7,3',4'-tetramethoxyflavone6-Hydroxyluteolin 6,7,3',4'-tetramethyl ether2-(3,4-Dimethoxyphenyl)-5-hydroxy-6,7-dimethoxy-4H-1-benzopyran-4-one	Nadir,Int.J.Pharm.,29,(1991),89
C00003935	C20H20O8	3'-Hydroxy-5,6,7,8,4'-pentamethoxyflavone	Harborne, The Handbook of Natural Flavonoids, 1, (1999), 2.Flavones, John Wiley & SonMizuno,Chem.Pharm.Bull.,35,(1987),3125
C00003936	C20H20O8	5-Demethylnobiletin	Bordignon,Biochem.Syst.Ecol.,31,(2003),785
C00004508	C28H32O15	Diosmetin 7-neohesperidosideNeodiosmin7-[[2-O-(6-Deoxy-alpha-L-mannopyranosyl)-beta-D-glucopyranosyl]oxy]-5-hydroxy-2-(3-hydroxy-4-methoxyphenyl)-4H-1-benzopyran-4-one	Harborne, The Handbook of Natural Flavonoids, 1, (1999), 3.Flavone O-glycosides, John Wiley & SonDel Rio,Phytochem.,31,(1992),723
C00004624	C15H10O7	Morin3,5,7,2',4'-Pentahydroxyflavonol2-(2,4-Dihydroxyphenyl)-3,5,7-trihydroxy-4H-1-benzopyran-4-one	Harborne, The Handbook of Natural Flavonoids, 1, (1999), 181.FlavonolsPerkin,J.Chem.Soc.,69,(1896),792Robinson,J.Chem.Soc.,(1929),61
C00004631	C15H10O7	Quercetin	Zhang, P. et al., Molecules, 23, (2018), 3179.
C00004705	C19H18O8	Casticin3,6,7,4'-Tetra-O-methyl-5,3'-dihydroxyflavoneQuercetagetin 3,6,7,4'-tetramethyl etherVitexicarpin5-Hydroxy-2-(3-hydroxy-4-methoxyphenyl)-3,6,7-trimethoxy-4H-1-benzopyran-4-one	Trifunovic,Phytochem.,67,(2006),887
C00004803	C21H22O9	Natsudaidain3-Hydroxy-3',4',5,6,7,8-hexamethoxyflavone2-(3,4-Dimethoxyphenyl)-3-hydroxy-5,6,7,8-tetramethoxy-4H-1-benzopyran-4-one	Shi,J.Nat.Prod.,58,(1995),475
C00005010	C20H18O6	Isolicoflavonol3,5,7-Trihydroxy-2-[4-hydroxy-3-(3-methyl-2-butenyl)phenyl]-4H-1-benzopyran-4-one	Jang,Phytochem.,61,(2002),867
C00005093	C20H14O7	3'-Methoxypongapin	Harborne, The Handbook of Natural Flavonoids, 1, (1999), 181.FlavonolsMalik,Indian.J.Chem.Sect.B,14,(1976),229
C00005372	C21H20O12	HyperinQuercetin-3-beta-galactosideQuercetin 3-galactosideHyperosideQuercetin 3-O-beta-D-galactopyranosideQuercetin 3-O-beta-D-galactosideQuercetin 3-O-galactosideQuercetin 3-beta-galactopyranoside	Schittko,Phytochem.,51,(1999),609
C00005373	C21H20O12	HirsutrinIsoquercitrinQuercetin-3-O-glucosideQuercetin 3-O-beta-D-glucosideIsoquercetinIsoquercetrin(-)-IsoquercetrinQuercetin 3-O-beta-D-glucopyranosideQuercetin 3-glucosideQuercetin-3-O-beta-D-glucopyranoside(-)-Quercetin-3-O-beta-D-glucopyranosideQuercetin 3-O-glucoside	Yin, et al., Modern Study of Chinese Drugs and Clinical Applications (1), Xueyuan Press, Beijing, (1993).Sun, et al., Brief Handbook of Natural Active Compounds, Medicinal Science and Technology Press of China, Beijing, (1998).Chinese Materia Medica Editing Committee of the National Chinese Medicine and Pharmacology Bureau, Chinese Materia Medica (ZHONG HUA BEN CAO), Vol.1-Vol.30, Shanghai Scienc…
C00005525	C22H22O12	Isorhamnetin 3-O-beta-D-glucopyranosideIsorhamnetin 3-O-glucosideIsorhamnetin 3-O-beta-D-glucosideIsorhamnetin 3-glucoside	https://doi.org/10.1021/jf048152r
C00006535	C31H20O10	Isocryptomerin	Harborne, The Handbook of Natural Flavonoids, 1, (1999), 645,BiflavonylsMiura,Tetrahedron Lett.,(1968),2339
C00006925	C15H12O4	Isoliquiritigenin	Kamara,Phytochem.,66,(2005),1126
C00007056	C21H22O4	Licochalcone C	Li,Phytochem.,55,(2000),447
C00007057	C21H22O4	Licochalcone A	Zhang,Chem.Pharm.Bull.,54,(2006),1037
C00007184	C21H22O9	IsoliquiritosideIsoliquiritin	Geissman,T.A.et al.,JACS,68,(1946),697-700
C00007234	C15H12O6	(+)-DihydrokaempferoldihydrokaempferolDihydrokaempferol(+)-AromadendrinKaturanin(2R,3R)-2,3-Dihydro-3,5,7-trihydroxy-2-(4-hydroxyphenyl)-4H-1-benzopyran-4-one(2R,3R)-Aromadendrin(+)-(2R,3R)-DihydrokaempferolAromadendrin	Zorofchian, S. et al., Int. J. Mol. Sci., 16, (2015), 15625-15658.
C00008197	C20H20O4	Isobavachin	Akihisa,J.Nat.Prod.,69,(2006),38
C00008246	C21H22O5	IsoxanthohumolIsoxanthohumol(Sophora)	Edited by Jiangsu New Medicinal College, Chinese Medicine Dictionary, Shanghai Science and technology Press, Shanghai, (1979).Lu, et al., Chinese Traditional and Herbal Drugs(Zhongcaoyao), 33, (2002), 563.Chadwick, et al., Journal of Natural Products, 67, (2004), 2024
C00008433	C26H30O6	Leachianone A	Tanaka,Phytochem.,53,(2000),1009
C00008622	C25H28O6	(2R,3R)-Lespedezaflavanone CLespedezaflavanone C	Mizuno,Phytochem.,31,(1992),643
C00000972	C30H22O10	Isochamaejasmin	Harborne,Phytochemical Dictionary Second Edition,Taylor and Francis,(1999),Chapter36
C00000974	C23H22O5	Isouvaretin	Ichimaru,Chem.Pharm.Bull.,52,(2004),138
C00000982	C15H12O5	Naringenin(-)-Naringenin	Singh, B and Sharma, R. V., Secondary Metabolites of Medicinal Plants, Vol. 3, (2020), Wiley-VCH Verlag GmbH and Co. KGaA.
C00000983	C27H32O14	Naringin	Harborne, The Handbook of Natural Flavonoids, 2, (1999), 318,Flavanones and dihydroflavonolsAsahina,Chem.Ber.,61,(1928),1514
C00000984	C27H32O14	Narirutin	https://doi.org/10.1021/jf030813h
C00000986	C27H32O15	Neoeriocitrin	Pellati et al.,Phytochem.Anal.,15,(2004),220-225
C00000987	C28H34O15	Neohesperidin	Singh, B and Sharma, R. V., Secondary Metabolites of Medicinal Plants, Vol. 3, (2020), Wiley-VCH Verlag GmbH and Co. KGaA.
C00001000	C40H36O12	Sanggenon C	Sun, et al., Brief Handbook of Natural Active Compounds, Medicinal Science and Technology Press of China, Beijing, (1998).Shi, et al., JNP, 64, (2001), 181.Chen, Liu, et al., Determination of Effective Components in Traditional Chinese medicines, People's Medical Publishing House, Beijing, (2009)
C00001001	C40H36O12	Sanggenon D	Sun, et al., Brief Handbook of Natural Active Compounds, Medicinal Science and Technology Press of China, Beijing, (1998).Chen, et al., Lexicon of Active Componentsin in Plants, Vol1, Medicinal Science and Technology Press of China, Beijing, (2001).Shi, et al., JNP, 64, (2001), 181.Calixto, et al., Planta Med, 69, (2003), 973
C00001015	C30H18O10	AmentoflavoneAmetoflavone	Harborne, The Handbook of Natural Flavonoids, 1, (1999), 645,BiflavonylsHorhammer,Naturwissenschaften,52,(1965),161
C00001022	C15H10O5	BaicaleinNoroxylin5,6,7-Trihydroxyflavone	Burret,J. Nat. Prod.,82,(1982),667
C00001024	C21H18O11	BaicalinBaicalein 7-glucuronide	Ou, et al., Brief Handbook of Components of Traditional Chinese Medicines, The People's Medical Publishing House, Beijing, (2003).Chen, Liu, et al., Determination of Effective Components in Traditional Chinese medicines, People's Medical Publishing House, Beijing, (2009).Tang, et al., Planta Med, 69, (2003), 97.Cheng, et al., Planta Med, 69, (2003), 300.Calixto, et al., Planta Med, 69, (2003), 97…
C00001035	C18H16O4	Dasytrichone	Harborne,Phytochemical Dictionary Second Edition,Taylor and Francis,(1999),Chapter37
C00001070	C25H24O6	MorusinMulberrochromene2-(2,4-Dihydroxyphenyl)-5-hydroxy-8,8-dimethyl-3-(3-methyl-2-butenyl)-4H,8H-benzo[1,2-b:3,4-b']dipyran-4-one	Soekamto,Phytochem.,64,(2003),831
C00001071	C15H10O8	Myricetin	Singh, B and Sharma, R. V., Secondary Metabolites of Medicinal Plants, Vol. 3, (2020), Wiley-VCH Verlag GmbH and Co. KGaA.
C00001075	C18H16O7	Nevadensin	J. Du et al., Chem. Abs., (1992), 117, 188251.
C00001076	C21H22O8	Nobiletin3',4',5,6,7,8-Hexamethoxyflavone	Singh, B and Sharma, R. A., Secondary Metabolites of Medicinal Plants, Vol. 1, (2020), Wiley-VCH Verlag GmbH and Co. KGaA.
C00001077	C15H10O5	Norwogonin	Yin, et al., Modern Study of Chinese Drugs and Clinical Applications (1), Xueyuan Press, Beijing, (1993).Sun, et al., Brief Handbook of Natural Active Compounds, Medicinal Science and Technology Press of China, Beijing, (1998).Chinese Materia Medica Editing Committee of the National Chinese Medicine and Pharmacology Bureau, Chinese Materia Medica (ZHONG HUA BEN CAO), Vol.1-Vol.30, Shanghai Scienc…
C00001078	C21H20O11	Orientin8-beta-D-Glucopyranosyl-3',4',5,7-tetrahydroxyflavoneLuteolin 8-C-beta-D-glucopyranosideLutexin	Teshima,Phytochem.,48,(1998),831
C00001079	C18H16O8	Oxyayanin A	Harborne, The Handbook of Natural Flavonoids, 1, (1999), 181.FlavonolsKing,J.Chem.Soc.,(1954),4587King,J.Chem.Soc.,(1954),4594
C00001102	C22H22O11	SwertiajaponinLeucanthoside6-beta-D-glucopyranosyl-3',4',5-trihydroxy-7-methoxyflavone	Edited by Jiangsu New Medicinal College, Chinese Medicine Dictionary, Shanghai Science and technology Press, Shanghai, (1979).Sun, et al., Brief Handbook of Natural Active Compounds, Medicinal Science and Technology Press of China, Beijing, (1998).Ou, et al., Brief Handbook of Components of Traditional Chinese Medicines, The People's Medical Publishing House, Beijing, (2003)
C00001104	C18H16O7	Tambulin	Macias,Phytochem.,45,(1997),683
C00001105	C20H20O7	Tangeretin4',5,6,7,8-Pentamethoxyflavone	Harborne, The Handbook of Natural Flavonoids, 1, (1999), 2.Flavones, John Wiley & SonFerreres,Agroquim.Tecnol.Aliment.,20,(1981),285Holeman,Planta Med.,57,(1991),57
C00001110	C21H20O10	Vitexin8-D-Glucosyl-4',5,7-trihydroxyflavoneApigenin 8-C-glucoside8-beta-D-Glucopyranosyl-5,7-dihydroxy-2-(4-hydroxyphenyl)-4H-1-benzopyran-4-one	Singh, B and Sharma, R. A., Secondary Metabolites of Medicinal Plants, Vol. 1, (2020), Wiley-VCH Verlag GmbH and Co. KGaA.
C00000603	C20H24O6	(-)-Lariciresinol	Harborne,Phytochemical Dictionary Second Edition,Taylor and Francis,(1999),Chapter39
C00001099	C19H18O8	Skullcapflavone IINeobaicalein	Harborne,Phytochemical Dictionary Second Edition,Taylor and Francis,(1999),Chapter37
C00001190		Myricetin	Effects and Mechanisms of Acylated Flavonoid on Cancer Chemopreventive Activity K Sakao, DX Hou - Current Pharmacology Reports, 2020 - Springer
C00001220		Myricetin	Effects and Mechanisms of Acylated Flavonoid on Cancer Chemopreventive Activity K Sakao, DX Hou - Current Pharmacology Reports, 2020 - Springer
C00001225		Myricetin	Myricetin inhibits breast and lung cancer cells proliferation via inhibiting MARK4 S Anwar, S Khan, F Anjum, A Shamsi… - Journal of Cellular …, 2021 - Wiley Online Library
C00001275		Myricetin	Chemical Variability and Antioxidant Activities of the Essential Oils of the Aerial Parts of Ammoides verticillata and the Roots of Carthamus caeruleus and their … IR Mami, N Merad-Boussalah… - … Chemistry & High …, 2021 - ingentaconnect.com
C00001072		Myricetin	Myricetin suppresses breast cancer metastasis through down‐regulating the activity of matrix metalloproteinase (MMP)‐2/9 Y Ci, Y Zhang, Y Liu, S Lu, J Cao, H Li… - Phytotherapy …, 2018 - Wiley Online Library
C00001073		Myricetin	Myricetin-induced apoptosis of triple-negative breast cancer cells is mediated by the iron-dependent generation of reactive oxygen species from hydrogen peroxide A Knickle, W Fernando, AL Greenshields… - Food and Chemical …, 2018 - Elsevier
C00001074		Myricetin	Effects and Mechanisms of Acylated Flavonoid on Cancer Chemopreventive Activity K Sakao, DX Hou - Current Pharmacology Reports, 2020 - Springer
C00001080		Myricetin	Myricetin inhibits breast and lung cancer cells proliferation via inhibiting MARK4 S Anwar, S Khan, F Anjum, A Shamsi… - Journal of Cellular …, 2021 - Wiley Online Library
C00001081		Myricetin	Myricetin inhibits interferon-γ-induced PD-L1 and IDO1 expression in lung cancer cells YC Chen, XL He, L Qi, W Shi, LW Yuan… - Biochemical …, 2022 - Elsevier
C00001082		Myricetin	Myricetin: a Multifunctional Flavonol in Biomedicine G Agraharam, A Girigoswami… - Current Pharmacology …, 2022 - Springer
C00001103		Myricetin	Effects and Mechanisms of Acylated Flavonoid on Cancer Chemopreventive Activity K Sakao, DX Hou - Current Pharmacology Reports, 2020 - Springer
C00001106		Myricetin	Effects and Mechanisms of Acylated Flavonoid on Cancer Chemopreventive Activity K Sakao, DX Hou - Current Pharmacology Reports, 2020 - Springer
C00001107		Myricetin	Effects and Mechanisms of Acylated Flavonoid on Cancer Chemopreventive Activity K Sakao, DX Hou - Current Pharmacology Reports, 2020 - Springer
C00001108		Myricetin	Effects and Mechanisms of Acylated Flavonoid on Cancer Chemopreventive Activity K Sakao, DX Hou - Current Pharmacology Reports, 2020 - Springer
C00001109		Myricetin	Effects and Mechanisms of Acylated Flavonoid on Cancer Chemopreventive Activity K Sakao, DX Hou - Current Pharmacology Reports, 2020 - Springer
C00001091		Myricetin	Myricetin inhibits breast and lung cancer cells proliferation via inhibiting MARK4 S Anwar, S Khan, F Anjum, A Shamsi… - Journal of Cellular …, 2021 - Wiley Online Library
C00001090		Myricetin	Effects and Mechanisms of Acylated Flavonoid on Cancer Chemopreventive Activity K Sakao, DX Hou - Current Pharmacology Reports, 2020 - Springer
C00001088		Myricetin	Myricetin inhibits breast and lung cancer cells proliferation via inhibiting MARK4 S Anwar, S Khan, F Anjum, A Shamsi… - Journal of Cellular …, 2021 - Wiley Online Library
C00001087		Myricetin	Myricetin inhibits breast and lung cancer cells proliferation via inhibiting MARK4 S Anwar, S Khan, F Anjum, A Shamsi… - Journal of Cellular …, 2021 - Wiley Online Library
C00001089		Myricetin	Effects and Mechanisms of Acylated Flavonoid on Cancer Chemopreventive Activity K Sakao, DX Hou - Current Pharmacology Reports, 2020 - Springer
C00001086		Myricetin	Myricetin inhibits breast and lung cancer cells proliferation via inhibiting MARK4 S Anwar, S Khan, F Anjum, A Shamsi… - Journal of Cellular …, 2021 - Wiley Online Library
C00001083		Myricetin	Myricetin inhibits breast and lung cancer cells proliferation via inhibiting MARK4 S Anwar, S Khan, F Anjum, A Shamsi… - Journal of Cellular …, 2021 - Wiley Online Library
C00001093		Myricetin	Effects and Mechanisms of Acylated Flavonoid on Cancer Chemopreventive Activity K Sakao, DX Hou - Current Pharmacology Reports, 2020 - Springer
C00001095		Myricetin	Myricetin inhibits breast and lung cancer cells proliferation via inhibiting MARK4 S Anwar, S Khan, F Anjum, A Shamsi… - Journal of Cellular …, 2021 - Wiley Online Library
C00001097		Myricetin	Effects and Mechanisms of Acylated Flavonoid on Cancer Chemopreventive Activity K Sakao, DX Hou - Current Pharmacology Reports, 2020 - Springer
C00001101		Myricetin	Effects and Mechanisms of Acylated Flavonoid on Cancer Chemopreventive Activity K Sakao, DX Hou - Current Pharmacology Reports, 2020 - Springer
C00001084		Myricetin	Effects and Mechanisms of Acylated Flavonoid on Cancer Chemopreventive Activity K Sakao, DX Hou - Current Pharmacology Reports, 2020 - Springer
