# Supplementary material for: Network pharmacology approach identifies novel anticancer botanicals: Experimental exploration of Falcaria vulgaris (Sickleweed) as a therapeutic candidate
Source: PLoS One. 2026 Feb 27;21(2):e0334417. doi: 10.1371/journal.pone.0334417 (PMC12948079; doi:10.1371/journal.pone.0334417)
Supplement: S2 Table — (XLSX) [file pone.0334417.s006.xlsx]

## Sheet: Sheet1
Plant species	Family	Replicate
Punica granatum	Lythraceae	8
Phellodendron amurense	Rutaceae	8
Trifolium pratense	Fabaceae	8
Phyllanthus emblica	Phyllanthaceae	8
Diospyros kaki	Ebenaceae	8
Psidium guajava	Myrtaceae	8
Salvia officinalis	Lamiaceae	8
Theobroma cacao	Malvaceae	8
Taxus baccata	Taxaceae	8
Plantago major	Plantaginaceae	8
Viscum coloratum	Santalaceae	8
Podocarpus fasciculus	Podocarpaceae	8
Morus alba	Moraceae	7
Camellia sinensis	Theaceae	7
Medicago sativa	Fabaceae	7
Trifolium repens	Fabaceae	7
Glycyrrhiza uralensis	Fabaceae	7
Lespedeza bicolor	Fabaceae	7
Inula britannica	Asteraceae	7
Davidsonia pruriens	Cunoniaceae	7
Crotalaria pallida	Fabaceae	7
Arabidopsis thaliana	Brassicaceae	6
Citrus spp.	Rutaceae	6
Glycyrrhiza glabra	Fabaceae	6
Sedum takesimense	Crassulaceae	6
Glehnia littoralis	Apiaceae	6
Peltophorum africanum	Fabaceae	6
Hypericum perforatum	Hypericaceae	6
Angelica furcijuga	Apiaceae	6
Hibiscus taiwanensis	Malvaceae	6
Glycine max	Fabaceae	6
Calligonum leucocladum	Polygonaceae	6
Camptotheca acuminata	Nyssaceae	6
Myrica rubra	Myricaceae	6
Artemisia annua	Asteraceae	6
Zanthoxylum dipetalum	Rutaceae	6
Prunus cerasus	Rosaceae	6
Polygonum cuspidatum	Polygonaceae	6
Sophora japonica	Fabaceae	6
Artemisia capillaris	Asteraceae	6
Hypericum sampsonii	Hypericaceae	6
Falcaria vulgaris	Apiaceae	6
Lonicera japonica	Caprifoliaceae	6
Orthosiphon stamineus	Lamiaceae	6
Ziziphus jujuba	Rhamnaceae	6
Rosa rugosa	Rosaceae	6
Annona muricata	Annonaceae	5
Syzygium cumini	Myrtaceae	5
Ardisia colorata	Primulaceae	5
Citrus limon	Rutaceae	5
Crataegus pinnatifida	Rosaceae	5
Rhaponticum carthamoides	Asteraceae	5
Pimenta dioica	Myrtaceae	5
Rhus wallichi	Anacardiaceae	5
Artemisia scoparia	Asteraceae	5
Juniperus thurifera	Cupressaceae	5
Hypericum scabrum	Hypericaceae	5
Epimedium koreanum	Berberidaceae	5
Garcinia dulcis	Clusiaceae	5
Ophiorrhiza liukiuensis	Rubiaceae	5
Cicer arietinum	Fabaceae	5
